# Supplementary material for: CRMP4-mediated fornix development involves Semaphorin-3E signaling pathway
Source: eLife. 2021 Dec 3;10:e70361. doi: 10.7554/eLife.70361 (PMC8683083; doi:10.7554/eLife.70361)
Supplement: Figure 1—source data 1. [file elife-70361-fig1-data1.zip]

Archive with 13 entries (10 files):
- Figure 1-Source Data 1/
- Figure 1-Source Data 1/Figure 1B uncroppped gel with relevant bands .pdf
- __MACOSX/
- __MACOSX/Figure 1-Source Data 1/
- __MACOSX/Figure 1-Source Data 1/._Figure 1B uncroppped gel with relevant bands .pdf
- Figure 1-Source Data 1/.DS_Store
- __MACOSX/Figure 1-Source Data 1/._.DS_Store
- Figure 1-Source Data 1/Figure 1B full raw unedited.tif
- __MACOSX/Figure 1-Source Data 1/._Figure 1B full raw unedited.tif
- Figure 1-Source Data 1/Figure 1A uncroppped blot with relevant bands .pdf
- __MACOSX/Figure 1-Source Data 1/._Figure 1A uncroppped blot with relevant bands .pdf
- Figure 1-Source Data 1/Figure 1A full raw unedited.tif
- __MACOSX/Figure 1-Source Data 1/._Figure 1A full raw unedited.tif
