# Supplementary material for: CRMP4-mediated fornix development involves Semaphorin-3E signaling pathway
Source: eLife. 2021 Dec 3;10:e70361. doi: 10.7554/eLife.70361 (PMC8683083; doi:10.7554/eLife.70361)
Supplement: Figure 2—source data 1. [file elife-70361-fig2-data1.zip]

Archive with 27 entries (22 files):
- Figure 2-Source Data 1/
- Figure 2-Source Data 1/.DS_Store
- __MACOSX/
- __MACOSX/Figure 2-Source Data 1/
- __MACOSX/Figure 2-Source Data 1/._.DS_Store
- Figure 2-Source Data 1/Figure 2A-source Data 1.xlsx
- __MACOSX/Figure 2-Source Data 1/._Figure 2A-source Data 1.xlsx
- Figure 2-Source Data 1/Figure 2A uncroppped blot   CRMP1 and CRMP4 with relevant bands.pdf
- __MACOSX/Figure 2-Source Data 1/._Figure 2A uncroppped blot   CRMP1 and CRMP4 with relevant bands.pdf
- Figure 2-Source Data 1/Figure 2A full raw unedited /
- Figure 2-Source Data 1/Figure 2A full raw unedited /Blot GAPDH _3.tif
- __MACOSX/Figure 2-Source Data 1/Figure 2A full raw unedited /
- __MACOSX/Figure 2-Source Data 1/Figure 2A full raw unedited /._Blot GAPDH _3.tif
- Figure 2-Source Data 1/Figure 2A full raw unedited /.DS_Store
- __MACOSX/Figure 2-Source Data 1/Figure 2A full raw unedited /._.DS_Store
- Figure 2-Source Data 1/Figure 2A full raw unedited /Blot GAPDH_3.tif
- __MACOSX/Figure 2-Source Data 1/Figure 2A full raw unedited /._Blot GAPDH_3.tif
- Figure 2-Source Data 1/Figure 2A full raw unedited /Blot GAPDH_1.tif
- __MACOSX/Figure 2-Source Data 1/Figure 2A full raw unedited /._Blot GAPDH_1.tif
- Figure 2-Source Data 1/Figure 2A full raw unedited /Blot CRMP2 _3.tif
- __MACOSX/Figure 2-Source Data 1/Figure 2A full raw unedited /._Blot CRMP2 _3.tif
- Figure 2-Source Data 1/Figure 2A full raw unedited /Blot CRMP4_3.tif
- __MACOSX/Figure 2-Source Data 1/Figure 2A full raw unedited /._Blot CRMP4_3.tif
- Figure 2-Source Data 1/Figure 2A full raw unedited /Blot CRMP1_1.tif
- __MACOSX/Figure 2-Source Data 1/Figure 2A full raw unedited /._Blot CRMP1_1.tif
- Figure 2-Source Data 1/Figure 2B-G-source Data 1.xlsx
- __MACOSX/Figure 2-Source Data 1/._Figure 2B-G-source Data 1.xlsx
