# Supplementary material for: CRMP4-mediated fornix development involves Semaphorin-3E signaling pathway
Source: eLife. 2021 Dec 3;10:e70361. doi: 10.7554/eLife.70361 (PMC8683083; doi:10.7554/eLife.70361)
Supplement: Figure 7—source data 1. [file elife-70361-fig7-data1.zip]

Archive with 17 entries (13 files):
- Figure 7-Source Data 1/
- Figure 7-Source Data 1/.DS_Store
- __MACOSX/
- __MACOSX/Figure 7-Source Data 1/
- __MACOSX/Figure 7-Source Data 1/._.DS_Store
- Figure 7-Source Data 1/Figure 7 full raw unedited/
- Figure 7-Source Data 1/Figure 7 full raw unedited/Figure 7C CRMP4.tif
- Figure 7-Source Data 1/Figure 7 full raw unedited/Figure 7B CRMP4.tif
- Figure 7-Source Data 1/Figure 7 full raw unedited/Figure 7D CRMP4.tif
- Figure 7-Source Data 1/Figure 7 full raw unedited/Figure 7B VEGRF2.tif
- Figure 7-Source Data 1/Figure 7 full raw unedited/Figure 7A PlxD1.tif
- Figure 7-Source Data 1/Figure 7 full raw unedited/Figure 7A CRMP4.tif
- Figure 7-Source Data 1/Figure 7 full raw unedited/Figure 7A NRP1.tif
- Figure 7-Source Data 1/Figure 7 full raw unedited/Figure 7A VEGFR2.tif
- Figure 7-Source Data 1/Figure 7 full raw unedited/Figure 7C and D PlxD1 and Nrp1.tif
- Figure 7-Source Data 1/Figure 7 uncroppped blot with relevant bands .pdf
- __MACOSX/Figure 7-Source Data 1/._Figure 7 uncroppped blot with relevant bands .pdf
