# Supplementary material for: CRMP4-mediated fornix development involves Semaphorin-3E signaling pathway
Source: eLife. 2021 Dec 3;10:e70361. doi: 10.7554/eLife.70361 (PMC8683083; doi:10.7554/eLife.70361)
Supplement: Figure 8—source data 1. [file elife-70361-fig8-data1.zip]

Archive with 19 entries (15 files):
- Figure 8-Source Data 1/
- Figure 8-Source Data 1/Figure 8 uncropped blot and relevant bands.pdf
- __MACOSX/
- __MACOSX/Figure 8-Source Data 1/
- __MACOSX/Figure 8-Source Data 1/._Figure 8 uncropped blot and relevant bands.pdf
- Figure 8-Source Data 1/.DS_Store
- __MACOSX/Figure 8-Source Data 1/._.DS_Store
- Figure 8-Source Data 1/Figure 8 full raw unedited/
- Figure 8-Source Data 1/Figure 8 full raw unedited/Fig 8B Nrp1ctrl.scn
- Figure 8-Source Data 1/Figure 8 full raw unedited/Fig 8B and C Flotiline ctrl and with MCD.scn
- Figure 8-Source Data 1/Figure 8 full raw unedited/Fig 8A PlxD1 et Nrp1.scn
- Figure 8-Source Data 1/Figure 8 full raw unedited/Fig 8B CRMP4 ctrl.scn
- Figure 8-Source Data 1/Figure 8 full raw unedited/Fig 8D Nrp1.scn
- Figure 8-Source Data 1/Figure 8 full raw unedited/Fig 8A CRMP4.scn
- Figure 8-Source Data 1/Figure 8 full raw unedited/Fig 8D CRMP4.scn
- Figure 8-Source Data 1/Figure 8 full raw unedited/Fig 8C Nrp1 with MCD.scn
- Figure 8-Source Data 1/Figure 8 full raw unedited/Fig 8D PlxD1.scn
- Figure 8-Source Data 1/Figure 8 full raw unedited/Fig 8B PlxD1 ctrl.scn
- Figure 8-Source Data 1/Figure 8 full raw unedited/Fig 8C CRMP4 et PlxD1 with MCD.scn
