# Supplementary material for: CRMP4-mediated fornix development involves Semaphorin-3E signaling pathway
Source: eLife. 2021 Dec 3;10:e70361. doi: 10.7554/eLife.70361 (PMC8683083; doi:10.7554/eLife.70361)
Supplement: Figure 9—source data 1. [file elife-70361-fig9-data1.zip]

Archive with 37 entries (32 files):
- Figure 9-Source Data 1 /
- Figure 9-Source Data 1 /Figure 9C.xlsx
- __MACOSX/
- __MACOSX/Figure 9-Source Data 1 /
- __MACOSX/Figure 9-Source Data 1 /._Figure 9C.xlsx
- Figure 9-Source Data 1 /Figure 9B.xlsx
- __MACOSX/Figure 9-Source Data 1 /._Figure 9B.xlsx
- Figure 9-Source Data 1 /.DS_Store
- __MACOSX/Figure 9-Source Data 1 /._.DS_Store
- Figure 9-Source Data 1 /Figure 9 uncropped blot and relevant bands 2.pdf
- __MACOSX/Figure 9-Source Data 1 /._Figure 9 uncropped blot and relevant bands 2.pdf
- Figure 9-Source Data 1 /Figure 9 full raw unedited/
- Figure 9-Source Data 1 /Figure 9 full raw unedited/Vinc de GSK3K-P.tif
- __MACOSX/Figure 9-Source Data 1 /Figure 9 full raw unedited/
- __MACOSX/Figure 9-Source Data 1 /Figure 9 full raw unedited/._Vinc de GSK3K-P.tif
- Figure 9-Source Data 1 /Figure 9 full raw unedited/GSK-P.tif
- __MACOSX/Figure 9-Source Data 1 /Figure 9 full raw unedited/._GSK-P.tif
- Figure 9-Source Data 1 /Figure 9 full raw unedited/.DS_Store
- __MACOSX/Figure 9-Source Data 1 /Figure 9 full raw unedited/._.DS_Store
- Figure 9-Source Data 1 /Figure 9 full raw unedited/CRMP4-P.tif
- __MACOSX/Figure 9-Source Data 1 /Figure 9 full raw unedited/._CRMP4-P.tif
- Figure 9-Source Data 1 /Figure 9 full raw unedited/AKT pan.tif
- __MACOSX/Figure 9-Source Data 1 /Figure 9 full raw unedited/._AKT pan.tif
- Figure 9-Source Data 1 /Figure 9 full raw unedited/GSK pan.tif
- __MACOSX/Figure 9-Source Data 1 /Figure 9 full raw unedited/._GSK pan.tif
- Figure 9-Source Data 1 /Figure 9 full raw unedited/vinc CRMP4-P.tif
- __MACOSX/Figure 9-Source Data 1 /Figure 9 full raw unedited/._vinc CRMP4-P.tif
- Figure 9-Source Data 1 /Figure 9 full raw unedited/AKT-P.tif
- __MACOSX/Figure 9-Source Data 1 /Figure 9 full raw unedited/._AKT-P.tif
- Figure 9-Source Data 1 /Figure 9 full raw unedited/TUC4.tif
- __MACOSX/Figure 9-Source Data 1 /Figure 9 full raw unedited/._TUC4.tif
- Figure 9-Source Data 1 /Figure 9 full raw unedited/Vinc de GSK pan.tif
- __MACOSX/Figure 9-Source Data 1 /Figure 9 full raw unedited/._Vinc de GSK pan.tif
- Figure 9-Source Data 1 /Figure 9 full raw unedited/Vinc TUC4 and AKT pan.tif
- __MACOSX/Figure 9-Source Data 1 /Figure 9 full raw unedited/._Vinc TUC4 and AKT pan.tif
- Figure 9-Source Data 1 /Figure 9 full raw unedited/Vinc AKT-P.tif
- __MACOSX/Figure 9-Source Data 1 /Figure 9 full raw unedited/._Vinc AKT-P.tif
