# Supplementary material for: CRMP4-mediated fornix development involves Semaphorin-3E signaling pathway
Source: eLife. 2021 Dec 3;10:e70361. doi: 10.7554/eLife.70361 (PMC8683083; doi:10.7554/eLife.70361)
Supplement: Figure 10—source data 1. [file elife-70361-fig10-data1.zip]

Archive with 23 entries (18 files):
- Figure 10-Source Data 1/
- Figure 10-Source Data 1/Figure 10-Source Data 1.xlsx
- __MACOSX/
- __MACOSX/Figure 10-Source Data 1/
- __MACOSX/Figure 10-Source Data 1/._Figure 10-Source Data 1.xlsx
- Figure 10-Source Data 1/.DS_Store
- __MACOSX/Figure 10-Source Data 1/._.DS_Store
- Figure 10-Source Data 1/Figure 10 B and C full raw uncropped/
- Figure 10-Source Data 1/Figure 10 B and C full raw uncropped/tubulin.tif
- __MACOSX/Figure 10-Source Data 1/Figure 10 B and C full raw uncropped/
- __MACOSX/Figure 10-Source Data 1/Figure 10 B and C full raw uncropped/._tubulin.tif
- Figure 10-Source Data 1/Figure 10 B and C full raw uncropped/.DS_Store
- __MACOSX/Figure 10-Source Data 1/Figure 10 B and C full raw uncropped/._.DS_Store
- Figure 10-Source Data 1/Figure 10 B and C full raw uncropped/Tubulin.scn
- __MACOSX/Figure 10-Source Data 1/Figure 10 B and C full raw uncropped/._Tubulin.scn
- Figure 10-Source Data 1/Figure 10 B and C full raw uncropped/eGFP and CRMP4-eGFP and deltaCyt-eGFP.scn
- __MACOSX/Figure 10-Source Data 1/Figure 10 B and C full raw uncropped/._eGFP and CRMP4-eGFP and deltaCyt-eGFP.scn
- Figure 10-Source Data 1/Figure 10 B and C full raw uncropped/CRMP4-tGFP and 4D-tGFP and 4A-tGFP.tif
- __MACOSX/Figure 10-Source Data 1/Figure 10 B and C full raw uncropped/._CRMP4-tGFP and 4D-tGFP and 4A-tGFP.tif
- Figure 10-Source Data 1/Figure 10 B and C full raw uncropped/tGFP.tif
- __MACOSX/Figure 10-Source Data 1/Figure 10 B and C full raw uncropped/._tGFP.tif
- Figure 10-Source Data 1/Figure 10B and 10C uncropped blot and relevant bands.pdf
- __MACOSX/Figure 10-Source Data 1/._Figure 10B and 10C uncropped blot and relevant bands.pdf
