# Supplementary material for: CRMP4-mediated fornix development involves Semaphorin-3E signaling pathway
Source: eLife. 2021 Dec 3;10:e70361. doi: 10.7554/eLife.70361 (PMC8683083; doi:10.7554/eLife.70361)
Supplement: Source data 1. [file elife-70361-supp1.zip › statistical analysis Fig2 Fig4 Fig5 FigS1 Fig6 Fig9 Fig9S1 Fig10/statistical analysis text format/Kruskal-Wallis test of Figure 2B.txt]

Number of families	1
Number of comparisons per family	3
Alpha	0,05
Dunn's multiple comparisons test	Mean rank diff,	Significant?	Summary	Adjusted P Value	A-?
WT siRNA MD vs. WT+siRNAC1	-52,39	No	ns	0,0976	B	WT+siRNAC1
WT siRNA MD vs. WT+ siRNAC2	-63,88	Yes	*	0,0275	C	WT+ siRNAC2
WT siRNA MD vs. WT+siRNAC4	-81,00	Yes	**	0,0028	D	WT+siRNAC4
Test details	Mean rank 1	Mean rank 2	Mean rank diff,	n1	n2	Z
WT siRNA MD vs. WT+siRNAC1	401,2	453,6	-52,39	225	225	2,138
WT siRNA MD vs. WT+ siRNAC2	401,2	465,1	-63,88	225	225	2,606
WT siRNA MD vs. WT+siRNAC4	401,2	482,2	-81,00	225	225	3,305
