# Supplementary material for: CRMP4-mediated fornix development involves Semaphorin-3E signaling pathway
Source: eLife. 2021 Dec 3;10:e70361. doi: 10.7554/eLife.70361 (PMC8683083; doi:10.7554/eLife.70361)
Supplement: Source data 1. [file elife-70361-supp1.zip › statistical analysis Fig2 Fig4 Fig5 FigS1 Fig6 Fig9 Fig9S1 Fig10/statistical analysis text format/Figure 4A.txt]

MT_WT	MT_KO	fx_WT	fx_KO
159,1	159,7	180,81	66,465
186,5	180,2	206,01	78,75
138,6	163,5	181,755	97,965
144,9	167,6	172,305	138,285
179,2	123,2	233,415	73,395
126,6		176,085
