# Supplementary material for: CRMP4-mediated fornix development involves Semaphorin-3E signaling pathway
Source: eLife. 2021 Dec 3;10:e70361. doi: 10.7554/eLife.70361 (PMC8683083; doi:10.7554/eLife.70361)
Supplement: Source data 1. [file elife-70361-supp1.zip › statistical analysis Fig2 Fig4 Fig5 FigS1 Fig6 Fig9 Fig9S1 Fig10/statistical analysis text format/Mann-Whitney test of Figure 5B.txt]

Table Analyzed	Figure 5B
Column B	fasciculation index KO
vs.	vs,
Column A	fasciculation index WT
Mann Whitney test
P value	0,1111
Exact or approximate P value?	Exact
P value summary	ns
Significantly different (P < 0.05)?	No
One- or two-tailed P value?	Two-tailed
Sum of ranks in column A,B	32 , 13
Mann-Whitney U	3
Difference between medians
Median of column A	0,5930, n=5
Median of column B	0,5080, n=4
Difference: Actual	-0,08500
Difference: Hodges-Lehmann	-0,09600
