# Supplementary material for: CRMP4-mediated fornix development involves Semaphorin-3E signaling pathway
Source: eLife. 2021 Dec 3;10:e70361. doi: 10.7554/eLife.70361 (PMC8683083; doi:10.7554/eLife.70361)
Supplement: Source data 1. [file elife-70361-supp1.zip › statistical analysis Fig2 Fig4 Fig5 FigS1 Fig6 Fig9 Fig9S1 Fig10/statistical analysis text format/Figure 4C.txt]

WT_E18	KO_E18	WT_P0	KO_P0	WT_P2	KO_P2
0,003810618	0,00162208	0,01015444	0,00575444	0,0139896	0,008228193
0,004686477	0,002570939	0,00782835	0,003475646	0,01510874	0,01197752
0,003047232		0,009736059	0,004420857	0,01123738
		0,008752044	0,004116914
			0,004586389
