# Supplementary material for: CRMP4-mediated fornix development involves Semaphorin-3E signaling pathway
Source: eLife. 2021 Dec 3;10:e70361. doi: 10.7554/eLife.70361 (PMC8683083; doi:10.7554/eLife.70361)
Supplement: Source data 1. [file elife-70361-supp1.zip › statistical analysis Fig2 Fig4 Fig5 FigS1 Fig6 Fig9 Fig9S1 Fig10/statistical analysis text format/Figure 5B.txt]

fasciculation index WT	fasciculation index KO	Fibers area WT	Fibers area KO
0,732	0,511	0,14	0,08
0,646	0,426	0,1	0,06
0,53	0,615	0,11	0,09
0,593	0,505	0,1	0,1
0,588		0,12
