# Supplementary material for: CRMP4-mediated fornix development involves Semaphorin-3E signaling pathway
Source: eLife. 2021 Dec 3;10:e70361. doi: 10.7554/eLife.70361 (PMC8683083; doi:10.7554/eLife.70361)
Supplement: Source data 1. [file elife-70361-supp1.zip › statistical analysis Fig2 Fig4 Fig5 FigS1 Fig6 Fig9 Fig9S1 Fig10/statistical analysis text format/Kruskal-Wallis test of Figure 2D.txt]

Number of families	1
Number of comparisons per family	4
Alpha	0,05
Dunn's multiple comparisons test	Mean rank diff,	Significant?	Summary	Adjusted P Value
siRNA MD Ctrl % vs. siRNA MD sema%	-207,5	Yes	****	<0,0001	A-B
siRNA CRMP1 CtrL % vs. siRNA CRMP1 Sema %	-176,3	Yes	**	0,0013	C-D
siRNA CRMP2 Ctrl % vs. siRNA CRMP2 Sema %	-217,7	Yes	****	<0,0001	E-F
siRNA CRMP4 Ctrl % vs. siRNA CRMP4 Ctrl %	-4,613	No	ns	>0,9999	G-H
Test details	Mean rank 1	Mean rank 2	Mean rank diff,	n1	n2	Z
siRNA MD Ctrl % vs. siRNA MD sema%	805,8	1013	-207,5	225	225	4,235
siRNA CRMP1 CtrL % vs. siRNA CRMP1 Sema %	841,6	1018	-176,3	225	225	3,597
siRNA CRMP2 Ctrl % vs. siRNA CRMP2 Sema %	842,1	1060	-217,7	225	225	4,443
siRNA CRMP4 Ctrl % vs. siRNA CRMP4 Ctrl %	809,4	814,0	-4,613	225	225	0,09414
