# Supplementary material for: CRMP4-mediated fornix development involves Semaphorin-3E signaling pathway
Source: eLife. 2021 Dec 3;10:e70361. doi: 10.7554/eLife.70361 (PMC8683083; doi:10.7554/eLife.70361)
Supplement: Source data 1. [file elife-70361-supp1.zip › statistical analysis Fig2 Fig4 Fig5 FigS1 Fig6 Fig9 Fig9S1 Fig10/statistical analysis text format/Figure 5C.txt]

fasciculation index fornix WT	fasciculation index fornix KO	Fibers area fornix WT	Fibers area fornix KO	Fibers area mt WT	Fibers area mt KO
0,628	0,284	0,069	0,032	0,123	0,108
0,366	0,52	0,037	0,035	0,112	0,12
0,373	0,3	0,049	0,027	0,108	0,112
0,623	0,314	0,067	0,035	0,123	0,118
0,392		0,055		0,12
