# Supplementary material for: CRMP4-mediated fornix development involves Semaphorin-3E signaling pathway
Source: eLife. 2021 Dec 3;10:e70361. doi: 10.7554/eLife.70361 (PMC8683083; doi:10.7554/eLife.70361)
Supplement: Source data 1. [file elife-70361-supp1.zip › statistical analysis Fig2 Fig4 Fig5 FigS1 Fig6 Fig9 Fig9S1 Fig10/statistical analysis text format/Kruskal-Wallis test of Figure 10B.txt]

Number of families	1
Number of comparisons per family	4
Alpha	0,05
Dunn's multiple comparisons test	Mean rank diff,	Significant?	Summary	Adjusted P Value
KO tGFP Ctrl % vs. KO tGFP+sema %	6,953	No	ns	>0,9999	A-B
KO_CRMP4tGFP Ctrl % vs. KO_CRMP4tGFP sema %	-512,2	Yes	****	<0,0001	C-D
KO_CRMP4-4A-tGFP Ctrl % vs. KO_CRMP4-4A-tGFP sema %	-388,6	Yes	****	<0,0001	E-F
KO_CRMP4-4D-tGFP Ctrl % vs. KO_CRMP4-4D-tGFP Sema %	-528,4	Yes	****	<0,0001	G-H
Test details	Mean rank 1	Mean rank 2	Mean rank diff,	n1	n2	Z
KO tGFP Ctrl % vs. KO tGFP+sema %	2217	2210	6,953	600	600	0,08691
KO_CRMP4tGFP Ctrl % vs. KO_CRMP4tGFP sema %	2227	2739	-512,2	600	600	6,402
KO_CRMP4-4A-tGFP Ctrl % vs. KO_CRMP4-4A-tGFP sema %	2237	2626	-388,6	600	600	4,857
KO_CRMP4-4D-tGFP Ctrl % vs. KO_CRMP4-4D-tGFP Sema %	2210	2738	-528,4	600	600	6,605
