# Supplementary material for: CRMP4-mediated fornix development involves Semaphorin-3E signaling pathway
Source: eLife. 2021 Dec 3;10:e70361. doi: 10.7554/eLife.70361 (PMC8683083; doi:10.7554/eLife.70361)
Supplement: Source data 1. [file elife-70361-supp1.zip › statistical analysis Fig2 Fig4 Fig5 FigS1 Fig6 Fig9 Fig9S1 Fig10/statistical analysis text format/Figure 9B.txt]

ctrl	sema	MDC 0.5 mM	MDC 0.5 mM sema	MDC 1 mM	MDC 1mM sema	MDC 1.5 mM	MDC 1.5 mM sema
61,01376	174,9501	178,9842	54,33958	88,35094	91,12152	168,3386	213,531
265,2384	157,4832	172,4277	82,141	16,57223	94,2345	65,47545	54,17526
28,59979	244,2814	332,3829	73,11457	110,1131	93,87083	50,62677	77,80898
598,6563	67,86968	47,61329	102,9994	28,13005	111,2696	166,8073	93,74046
56,5696	419,2315	21,75847	87,75044	34,29209	90,25237	53,36016	20,85094
162,0701	133,5295	169,128	65,44525	270,2428	91,77248	97,98467	104,6127
24,92825	219,2105	46,8401	192,8331	133,5586	135,0912	382,1867	25,31339
33,64938	140,2773	133,0539	89,44723	98,53404	114,7852	61,46995	83,61346
94,86501	34,82573	66,40199	89,537	151,1455	263,4385	262,8942	134,7841
83,58946	192,1561	70,71509	126,2944	39,03684	159,8599	106,8891	108,4204
138,0919	110,2647	122,778	57,71929	73,02918	161,9069	27,16176	69,41103
194,637	455,7309	36,48412	116,2353	156,8109	103,3001	54,37298	242,3808
50,46184	303,9517	44,45025	81,04757	55,1124	32,24512	85,00488	97,84483
55,2506	149,2003	28,05132	71,48821	56,63252	80,91708	83,10698	24,04127
59,61116	91,70516	48,07987	110,1123	140,1145	352,7101	54,56228	95,04152
47,99111	288,7091	49,20652	148,8026	58,85505	146,5036	121,2808	74,95621
112,3319	123,4057	87,75044	186,9503	68,01478	125,4863	88,20371	117,642
128,0863	74,55833	44,56345	121,8682	180,7957	69,18369	46,99981	134,5283
161,4402	51,94803	28,46134	217,8347	156,254	98,70967	54,80105	92,68667
30,46508	141,0153	90,35704	72,36488	67,96332	78,97302	247,123	11,87659
111,3228	114,3991	98,93625	119,5018	43,50319	11,20662	38,8201	67,76038
21,8866	173,0257	38,2706	144,0367	38,88255	110,0919	49,98045	82,48967
199,9619	182,5786	57,69587	99,11979	25,2051	147,433	126,1593	383,8953
102,7545	34,13662	60,63243	45,74666	95,71199	99,06088	59,95921	106,4611
12,25003	121,3976	31,31784	180,2006	74,40383	101,1078	51,82889	124,241
100,7464	378,1942	613,3102	191,5796	51,69085	75,17015	57,15583	85,88983
87,28545	136,7729	58,45935	69,70171	132,7835	61,32589	52,18698	27,63923
35,1947	18,21505	86,92069	112,5021	208,8228	151,1756	139,3983	78,14661
51,57906	101,8636	131,0975	219,2581	31,22167	126,9638	140,4606	95,92654
89,95805	438,2539	75,57483	143,6364	177,3439	109,5651	71,74535	36,83182
38,84179	213,2802	246,013	123,6878	91,72103	100,1571	80,90901	46,64172
107,376	128,3371	90,66357	146,8366	76,15098	137,3953	175,4066	84,59734
285,0477	47,10022	62,74895	79,37428	165,2983	108,7899	42,27821	1046,65
44,17684	112,7355	121,3215	216,8779	104,8504	63,86946	52,88269	157,3061
48,27649	46,26846	51,15312	355,6917	50,01644	175,9054	95,58891	122,6023
82,49678	185,6794	16,18218	77,41796	69,32915	65,94653	114,501	83,73277
259,6466	349,6148	100,9629	149,3962	112,9139	129,5589	128,0981	116,4193
48,33563	161,2975	151,4795	143,8531	69,23507	32,72052	179,898	50,57731
144,2933	37,80816	161,5953	71,29495	67,71495	118,0826	61,33011	89,56619
121,5159	71,22116	37,06397	269,2143	92,6931	85,38343	23,29617	187,1723
87,68911	106,4995	298,1892	124,918	62,59771	100,2298	63,91524	93,62108
85,79927	143,0824	73,27477	54,20288	51,58801	113,0895	53,83763	81,89288
287,8528	191,2998	49,83321	114,7221	88,24802	78,62181	101,5622	31,52534
90,04165	105,5943	357,5915	165,2485	80,33884	105,5013	63,07962	128,9132
59,55211	140,7299	71,10161	153,4359	278,8933	63,64243	45,99548	126,7851
45,49584	129,9171	49,4232	33,95758	90,34638	66,18601	158,4298	125,8217
80,40508	191,9542	31,18114	33,10432	179,6054	135,0273	82,86828	63,21953
61,76192	216,3952	46,29338	37,28073	190,4182	96,43568	78,57462	105,2794
106,1406	128,8488	41,70696	52,66629	52,85976	33,86815	98,70939	79,92513
64,54265	184,4439	76,59785	150,7396	76,61754	20,61464	53,05147	187,4809
52,17435	110,8703	160,5488	136,7636	41,17782	116,2024	97,6965	54,71061
244,6505	210,5831	48,70664	79,39771	18,74331	84,90804	83,37469	47,40736
164,4227	124,0948	55,11277	209,6518	80,16328	117,5044	17,32291	92,27912
26,44903	265,7501	38,9306	154,789	56,13585	125,9404	286,2892	58,20963
49,19183	253,0964	197,1462	129,6507	79,96636	543,3767	35,51032	107,6343
323,1658	38,01003	146,1063	115,7452	49,94371	308,8557	42,58683	52,59452
47,58746	53,69513	75,02811	109,5324	43,92713	73,45312	307,1316	58,95481
83,2694	264,1356	107,0625	170,0379	175,9568	63,34268	71,0207	95,11144
117,8097	34,50567	128,5242	55,11277	96,03309	74,7976	45,8761	41,48357
104,0633	169,1278	47,63671	121,628	25,98025	121,7951	29,72636	160,2577
38,78265	30,46508	186,6301	245,2729	79,94502	241,6161	61,51941	115,7441
34,36295	569,8732	116,372	223,5477	72,60524	145,2832	53,02253	291,2701
81,20224	191,1326	110,4091	99,09637	109,244	305,8882	181,7669	103,46
340,1699	337,483	55,11277	150,8059	138,864	63,14576	245,411	91,62438
223,084	164,5654	974,0081	99,6528	96,18738	47,96954	54,03535	123,3475
135,882	37,06	57,36591	39,20392	215,0451	91,19426	24,21012	66,05177
64,76897	216,489	165,2485	90,35704	261,6525	74,84905	31,16726	13,55618
87,05914	240,8464	30,11121	77,14456	36,03923	90,94589	136,8337	80,2542
34,96838	36,97641	87,53376	76,45151	163,5511	31,39731	55,4473	113,3483
81,69963	156,415	184,127	146,7896	89,17747	71,15785	43,9578	69,22173
54,01519	137,1765	19,36863	225,834	78,04358	97,98598	23,51441	70,34544
73,58385	157,365	63,57871	258,9618	86,1284	115,2819	25,91017	136,9531
179,9162	90,67162	73,70821	85,46416	128,3385	73,80433	43,90834	95,23082
260,3804	318,6625	40,27385	54,89601	147,8268	173,807	123,8334	98,0836
55,7623	100,4855	63,73882	173,9975	13,85302	66,58866	26,94351	26,0585
121,8849	140,7299	189,0765	217,241	37,78637	68,23297	110,3472	55,78493
246,895	95,80489	219,4748	191,8433	37,69236	98,68832	31,45542	72,36266
34,07757	41,68157	56,86612	604,3873	129,2804	482,072	106,9386	150,8879
34,48114	157,685	144,763	64,28554	131,5543	47,64844	75,75085	21,08964
140,0408	177,3863	62,55561	84,12083	145,0136	71,53033	275,9439	58,99579
46,06667	35,80014	137,6735	54,70268	43,80295	80,61733	133,9809	158,4383
33,16222	111,2392	92,3935	115,9385	176,3808	305,4216	28,3844	127,3325
61,44194	94,4023	80,62783	287,1498	77,61964	22,8371	140,7693	111,6397
249,6858	120,674	47,82997	41,04704	12,35425	101,035	54,75158	145,7791
45,23492	223,1777	89,01371	74,01475	49,89225	63,99365	170,4053	86,47472
81,78322	40,58889	56,78606	40,74051	396,7701	26,10443	15,23577	71,09061
144,1996	103,099	50,33309	114,3687	78,46752	146,3581	201,535	94,07809
30,66695	35,51476	31,31784	51,26632	118,5278	68,8112	63,60655	183,953
87,02454	163,4237	75,14131	140,4734	85,75591	95,29688	42,0105	182,5615
72,39743	137,8656	151,9325	325,1705	27,90296	84,85658	126,0894	63,38831
35,88373	280,4506	84,23402	236,4301	34,4162	164,3263	32,48876	71,59703
31,92681	112,1893	256,6286	39,67057	42,35556	61,04741	109,1041	61,11187
137,9247	222,1095	62,36235	96,45663	51,56666	31,52143	40,31039	149,5748
154,8942	356,8946	217,1748	112,1155	56,17847	99,88741	48,79879	64,66035
47,21849	129,8925	172,3379	123,9377	26,0317	82,59149	83,08653	75,48314
46,18487	164,1373	66,53868	109,2922	92,07224	65,21401	189,9347	49,83213
84,11131	192,9878	88,46699	24,01161	130,428	53,81047	59,33341	85,84892
167,0463	328,191	75,41464	108,8821	378,7719	83,05805	151,4727	101,1836
155,4752	508,949	220,988	105,1959	49,18991	30,84919	135,0348	93,62108
23,89462	117,6079	27,52803	80,27445	21,81365	64,89291	125,0066	90,10161
42,65606	88,58	51,98288	28,59804	34,94305	83,08816	144,2189	228,6064
75,12917	63,04632	70,74823	204,5324	84,45399	104,4779	24,54775	101,5622
24,29827	82,21133	265,5046	139,177	46,59488	97,11682	41,02662	163,2299
104,3588	242,4997	52,11958	70,38506	139,2967	47,84536	60,60545	76,46702
194,2823	166,549	57,63923	35,60744	129,8586	660,1272	124,3314	460,3623
572,2013	104,9052	81,78754	137,2869	83,70895	193,7192	86,54463	124,2819
73,38207	87,261	54,12282	190,8065	137,8707	110,0919	190,5725	111,7096
220,2441	137,3193	116,1221	160,6289	44,62948	63,19722	90,00268	88,37255
138,7565	208,7667	35,16421	48,43332	77,89812	32,8447	99,04695	220,2374
147,4777	196,5023	54,06626	299,839	47,31858	285,8731	174,3903	28,96073
46,244	24,58365	116,6219	84,78074	257,782	294,6816	159,8502	64,11296
153,669	212,4036	24,01161	94,89654	54,63708	163,851	39,4459	141,6048
17,52603	52,00716	36,59732	40,41055	124,2748	84,86541	65,71415	43,55026
103,5618	178,9662	55,19283	110,0322	54,97946	164,956	73,90241	21,37781
35,05197	222,2623	209,8119	94,80676	34,71603	27,65466	44,48467	56,36126
61,15649	183,7895	42,77697	107,1191	78,16776	23,80917	41,46312	61,8775
101,6862	82,0686	29,39465	49,14988	85,8073	36,71147	151,1351	110,7548
41,33706	21,8866	80,25095	268,6109	19,34282	60,82922	44,89222	162,5546
63,50903	36,28738	64,64864	521,973	231,4719	70,50689	78,5831	137,1424
87,55653	110,383	26,15156	192,3665	42,67666	33,69251	9,381901	37,40822
38,58086	131,4623	175,1613	39,31711	145,6771	99,76322	145,7587	87,95651
201,6601	184,8375	29,72461	57,33278	157,9673	161,5344	85,79945	36,20603
119,1042	92,91612	69,2917	46,95329	49,66523	51,51528	144,6843	36,83182
247,1212	353,5473	73,70821	277,4206	259,0237	122,0736	94,10703	10,07761
170,3978	201,97	41,98035	99,07287	60,47801	69,08078	79,92513	60,29677
88,92452	95,3767	44,04024	268,3376	147,9209	68,35709	141,8436	49,71274
42,3706	115,029	242,8127	317,2513	67,56066	140,5686	38,70071	99,93196
89,61354	260,9267	50,54977	171,9044	82,89124	42,25272	238,3549	155,9267
77,80177	135,3112	98,37981	87,75044	76,57491	78,76727	110,2193	72,72074
331,9562	170,6976	81,20769	138,1636	28,37835	80,49314	118,7861	36,15663
132,4612	214,2445	46,76004	64,31868	46,34651	78,84	144,2973	112,4837
27,42352	145,1149	85,03064	162,0951	86,23124	110,9911	60,36676	151,9212
44,34403	82,47224	83,88065	92,7566	51,44255	93,09569	160,3481	33,47264
40,24438	199,1648	92,80352	149,6559	88,24802	153,3981	49,47405	66,67757
46,3276	64,82803	215,1149	39,53387	30,97337	30,30113	96,70058	137,5294
40,30343	112,652	120,7181	31,97775	84,11161	121,7011	278,2203	84,4575
121,7421	197,3831	123,188	62,96563	48,19656	85,75591	67,0152	162,1676
139,9817	111,3228	52,06294	173,158	40,75388	91,52412	60,79476	59,21403
114,3991	225,9094	73,25127	281,3762	128,617	112,4687	174,9376	75,00568
44,37862	77,16173	27,33477	99,53953	429,512	105,8012	225,7742	76,15833
108,4586	361,1513	266,061	116,0282	111,1668	99,11227	201,3253	101,9492
189,8973	229,9989	74,42476	135,8772	66,53721	48,67189	104,4439	165,0988
71,80214	218,1179	100,4162	65,58195	43,52447	23,18831	66,81741	147,4177
104,1571	141,5861	392,4355	55,08927	79,24267	86,30397	98,35123	183,8336
38,72351	106,4159	301,4751	199,0693	86,05566	204,2411	27,80807	73,03792
98,21657	164,1964	140,8268	245,0894	26,45557	214,2913	236,6668	35,22215
53,04079	269,7315	74,44818	478,6865	73,62869	55,03084	39,61467	78,02723
54,84695	222,2522	83,18752	58,16253	20,1907	202,8363	44,48467	104,4439
40,44616	449,874	92,61018	146,9498	69,11095	95,71199	116,1601	130,7411
24,38187	159,9439	33,29766	21,34845	94,39761	259,2809	454,8341	47,74499
636,6215	74,23827	89,537	110,8855	249,2343	64,74744	80,99938	47,07822
20,08035	91,78875	68,65521	200,8559	140,2386	154,8668	71,00018	24,23058
168,3205	26,24716	281,2904	247,3425	32,17239	167,3967	84,04994	47,74499
98,07384	106,3323	137,0467	151,9793	97,86179	23,08547	58,0613	50,05037
63,10546	97,12389	55,65949	240,6963	640,3604	157,7528	100,1213	75,36375
58,72036	110,8947	46,7034	54,39622	51,33964	53,63491	40,66847	76,8251
55,41778	125,2955	103,2961	93,19012	33,07172	62,2465	88,65223	67,49267
34,62387	61,9291	228,9541	16,97879	63,24867	72,85354	39,34697	111,8375
77,48171	219,816	134,7507	32,17109	102,6279	67,86048	87,33921	22,12298
38,72351	189,0655	47,08999	23,7383	87,46043	41,15654	92,18026	88,75109
32,90122	117,0615	250,5056	202,3691	78,19787	160,0568	89,2081	28,14563
52,49441	109,1476	104,126	196,7693	199,86	79,04575	109,672	27,11236
327,61	27,56616	133,0208	173,1912	72,55379	83,49075	48,8278	64,89912
55,1324	101,6027	13,13242	111,2388	62,34934	170,8395	70,56368	67,66145
132,7323	193,3669	46,76004	208,8455	61,1716	27,95441	89,54573	34,86407
52,00716	40,01806	72,03492	36,81408	134,0252	101,4803	66,62817	21,66597
53,12438	24,58365	83,24416	526,0928	155,0939	37,41389	65,26569	88,32308
134,6222	87,05914	104,7624	106,4826	24,58431	87,13057	62,62268	85,20261
106,6279	125,3546	89,18355	187,0167	26,38284	21,93784	78,41432	50,50739
76,18724	328,2501	62,58875	113,082	200,3868	153,4922	43,78895	79,29934
81,5223	33,30487	35,6875	178,1973	22,11341	126,6942	110,7548	14,08304
24,23914	61,41741	192,3002	177,3675	126,3643	27,17926	50,79555	60,12799
99,53548	119,0451	78,13451	168,0249	54,23441	59,35173	186,8926	120,1571
101,7698	96,89757	70,82829	183,0473	64,11783	146,1223	95,37066	87,33921
22,86108	126,0335	69,31512	370,5638	38,56152	161,71	115,1967	71,37878
193,5097	34,27935	45,90678	113,9586	34,48901	35,43972	74,01331	55,83432
85,57304	132,6631	108,3921	249,9257	82,76706	70,08295	230,9817	110,8741
145,7795	144,6378	93,19012	190,1603	124,1631	31,37597	132,0132	44,84275
89,18544	24,92825	82,5276	223,7409	157,0681	57,40767	30,35216	82,8273
42,85784	73,00295	31,18114	134,8501	61,22305	86,56117	42,68569	86,11656
34,56473	212,1528	65,93541	55,81961	51,16407	55,98156	99,84159	171,8172
64,54265	131,3297	133,544	108,109	319,1417	234,1822	93,51025	88,66071
79,43068	97,15849	12,85902	132,9408	46,54343	135,1427	53,00208	83,18538
243,1989	29,91879	179,1209	131,2108	79,49097	52,85976	389,7407	29,65645
56,535	23,06286	90,49374	159,9552	168,6985	76,82322	68,40662	57,0075
31,52316	58,37584	64,94546	129,9006	166,5488	78,4249	67,49267	17,32291
37,321	103,5026	127,8545	170,3015	135,4814	66,46448	57,87207	69,60875
50,46184	88,23549	54,04276	139,6436	74,12536	94,54308	115,1967	134,9853
38,58086	201,3501	235,4637	72,44494	56,38422	52,71429	110,2977	96,04585
191,2509	132,4959	151,0226	69,17842	26,87951	162,4549	95,06197	80,88
104,6789	170,7913	84,42736	49,69659	67,41519	91,87532	63,65602	328,934
54,76336	242,0369	24,34157	109,9991	108,272	82,91252	82,79836	79,11003
106,5443	84,76573	177,2308	76,29139	95,88763	52,23897	79,34873	85,46182
172,3121	37,46365	52,58623	82,09408	41,28066	14,22558	305,938	28,6231
26,02092	87,09382	182,317	372,5905	339,1869	39,30649	120,0377	88,7801
47,84838	201,5663	63,15897	104,0459	91,04879	40,90817	78,14661	25,60155
185,3348	199,4747	106,7657	15,32892	84,93814	40,60842	34,40705	110,6848
53,61154	48,82287	192,5598	147,4027	44,22689	77,31989	63,77533	87,71781
338,3148	36,89282	65,52531	546,4084	111,9117	71,70598	99,25671	40,04268
67,58422	95,09132	43,13034	229,3172	193,9037	114,434	106,8891	96,91042
294,1481	103,9797	39,45381	144,4799	57,82278	53,15951	58,11077	49,76221
98,90559	121,7421	60,55237	255,8182	81,66205	178,8942	168,417	102,8342
37,46365	162,6755	76,65448	108,2222	72,88371	100,2599	68,45609	54,58273
27,07892	56,30868	48,54652	48,02331	78,62181	97,45913	33,15553	112,8913
47,15935	15,86251	30,96446	70,24844	63,51832	243,1663	231,1506	73,80355
70,30581	90,73076	28,7913	31,15772	172,4625	22,5888	89,03932	142,5683
23,60925	142,3934	55,08927	152,0691	118,3522	81,37112	41,70181	99,62334
113,5327	120,994	66,61874	109,5089	24,90535	23,73644	104,1352	32,72746
186,5356	115,0045	96,67331	177,9806	117,7527	137,5195	65,57431	46,92989
57,0813	97,4684	286,8764	222,2747	44,70228	71,35477	68,40662	42,17928
80,11971	58,4349	102,6362	190,4199	134,1281	29,52599	429,5327	280,3774
83,18581	63,6273	143,2263	54,14632	54,30714	64,27212	72,10344	88,19528
111,5348	171,884	162,4486	52,06294	123,2726	132,9077	53,14191	37,40822
106,9377	144,2832	60,41567	76,29139	138,676	104,375	103,9375	86,8328
65,31527	155,2733	78,29463	130,8242	174,9547	16,82053	106,3128	104,2051
109,6103	47,58746	89,34367	99,03973	24,58431	154,3276	141,1274	123,6646
320,6114	56,36781	56,0695	50,54977	64,43886	67,66357	32,4393	138,4724
66,69341	90,13538	49,88985	161,8785	89,4985	38,26177	81,72404	156,948
82,84129	49,65463	49,5599	81,84419	75,44856	80,39031	25,33384	173,4474
64,39992	89,61354	282,4736	152,3992	56,47823	249,6156	74,33041	25,02522
84,36208	53,95614	53,65616	149,4529	102,2767	71,53033	122,1623	41,29427
72,65835	211,2375	23,81836	181,5342	20,36626	365,4669	16,38843	62,52382
74,49919	140,1244	38,2706	191,73	57,55313	125,0925	94,19748	200,4488
132,9586	394,1362	264,0812	38,13398	34,29209	72,07846	72,19388	97,51569
54,27611	22,86108	62,2588	95,46668	40,55696	92,92012	57,12689	58,25909
98,94019	209,1214	66,12866	48,95654	79,54242	78,57036	35,72856	85,63068
58,09038	85,22844	30,57786	50,27645	117,68	63,66378	85,70908	99,33511
29,91879	135,0258	32,83101	72,0115	117,5345	49,04445	60,99248	52,83323
57,82946	126,4127	38,4073	25,19482	46,41924	69,83465	49,18588	25,88971
107,7104	117,5589	97,42308	110,0556	133,1259	153,0168	94,82327	181,5282
36,5137	198,1903	59,09584	152,5026	92,64165	37,78637	103,5794	102,118
55,96416	174,6892	45,85014	51,20976	215,6659	79,08838	85,89832	127,2131
76,18724	138,5546	117,4516	101,4627	223,2541	114,9822	130,1238	252,3306
13,85449	375,6357	148,1661	181,6005	136,0721	101,3047	25,55208	64,89912
131,6152	169,876	114,8685	141,0201	156,841	60,9233	167,3547	58,04085
17,18151	126,4473	188,0769	103,3058	21,98929	383,2081	169,5322	24,80698
94,34316	150,3664	71,48821	46,10012	68,78985	127,4605	128,8927	85,5897
89,24458	85,59749	118,5451	62,80551	83,48193	78,32206	45,77723	158,5576
397,3695	455,8145	102,3629	33,95758	166,2277	77,37134	46,85997	34,23827
57,62767	110,9538	174,9445	141,0104	198,3913	52,29036	111,2407	57,0075
82,47224	148,7029	77,41796	21,62177	78,89146	140,1961	120,5647	45,75678
212,4628	200,0557	75,47128	186,7667	74,82777	38,13758	61,35063	59,38281
49,67908	85,16938	64,12542	86,13379	95,31822	139,4937	65,6937	96,16524
118,7842	71,91019	36,15416	65,46875	59,89985	26,45557	205,6479	61,65925
63,22365	215,2291	74,97147	49,34314	34,4162	83,70895	82,72844	142,4489
85,45476	95,78035	95,77322	127,0676	130,0856	75,39718	69,98736	56,88819
132,235	115,5753	50,13975	168,7414	202,9392	31,64561	102,9536	41,98998
82,50693	80,00151	51,34638	478,9364	99,21517	132,0084	195,0929	40,56961
72,83568	76,73354	217,3915	227,7103	131,4088	105,0775	58,73656	125,9615
93,91505	13,56903	86,37397	249,9394	39,51224	54,23441	28,50379	106,6793
39,95892	148,9292	133,5772	101,3827	229,4888	66,76424	223,0203	28,84135
52,92251	106,8787	116,1552	91,42705	121,6283	95,16393	109,1945	67,63251
123,6666	225,2346	62,74895	252,5088	78,04358	262,1455	42,99438	25,194
92,21694	76,18724	178,1075	188,3033	113,4106	85,73457	58,18069	38,17385
73,09669	25,90265	29,72461	151,7392	58,34956	216,308	264,9609	54,49236
57,36675	91,05074	42,72033	241,5163	167,9235	159,3633	63,31839	166,9472
97,18295	113,0455	136,0471	30,44116	19,76676	102,0585	68,47655	22,36168
103,8717	161,1894	47,17005	162,6184	43,48192	97,34384	122,3926	91,19638
173,892	102,6709	127,0441	206,3521	161,5983	81,96181	97,63507	145,2232
16,34976	182,0914	54,72617	299,2826	46,64627	42,92496	168,7956	254,6735
18,84503	149,1065	51,92632	288,1025	343,8288	317,3945	50,69669	114,3322
128,5634	72,71749	68,7684	52,85955	40,92945	73,75287	51,84935	242,2325
96,57751	109,2312	194,6762	174,4876	163,9964	67,91187	31,16726	79,87566
96,24314	157,626	43,38024	326,7306	192,208	116,6566	14,94761	129,967
165,0036	145,7795	57,58267	222,4211	70,01022	17,59568	122,6518	181,1291
87,261	205,4988	67,72189	30,30446	93,54091	209,5553	281,0696	32,4393
90,12524	118,7842	58,43584	227,6205	102,7307	40,08164	159,5535	68,81417
77,019	363,8628	29,58791	209,6518	43,8544	70,68246	79,36926	79,17996
107,4495	135,4539	148,0764	336,0498	116,0056	118,7035	45,13099	122,9485
28,39792	87,72371	95,19336	57,52603	66,31902	92,59019	46,76111	48,18148
87,62997	152,6354	42,33373	83,05081	130,8005	58,45247	31,64472	79,63689
68,61784	171,3968	73,8214	163,6552	67,53938	50,71885	22,53053	110,3677
98,35922	124,4637	138,6869	158,1356	85,36208	34,4162	76,3971	39,56528
24,86911	90,68177	81,90083	172,701	55,80599	106,516	313,9694	125,97
32,41406	25,76	177,3441	194,073	239,9204	72,65669	188,4528	130,9883
66,86059	33,10308	68,92852	111,5688	93,37417	106,9186	28,86187	120,8818
70,59127	159,4912	36,23422	229,9674	112,49	228,7439	50,86547	58,6871
123,263	165,6927	69,23506	77,22462	176,8561	287,2176	34,59636	139,5757
55,73784	79,02702	37,22409	186,1772	67,68485	89,35304	69,69919	65,81308
229,0936	79,45513	19,69859	39,86383	47,19439	83,21235	67,20451	176,6257
69,67592	172,883	78,65773	110,249	49,54104	364,5162	196,2745	267,9329
17,03878	127,9335	41,20716	185,7202	456,3276	130,3641	376,2629	120,2765
120,4721	163,4136	150,4994	90,58351	95,89645	90,34638	23,70371	223,1805
161,2139	125,3791	161,2323	95,03324	110,4643	35,43972	97,31796	73,68417
35,25384	53,44436	79,20445	133,5206	137,7678	76,99886	156,075	129,5799
56,93856	129,6316	87,64696	94,28347	182,3973	69,43198	99,74266	252,4295
32,81762	23,6683	41,1271	60,18919	77,4228	40,68115	85,65962	31,04787
128,6571	164,3982	29,31459	24,20495	65,79224	128,2357	85,0748	461,4366
120,1622	141,9652	28,57462	172,5215	80,28739	39,03684	80,13489	115,2581
119,6649	209,8839	59,58592	33,49092	68,31453	61,12014	151,6415	52,23644
117,6425	185,0984	73,45831	252,0187	57,97707	104,3538	61,23125	53,29024
79,06163	32,06946	132,064	125,0409	52,85976	86,38553	44,92116	58,13122
62,16557	139,3518	35,02759	49,80979	46,2224	112,0448	95,6383	125,6734
93,36868	17,72781	15,71552	46,37344	66,96115	50,24346	13,55618	154,7824
52,03162	100,3428	39,39718	60,47231	93,92222	88,68079	57,34514	151,3738
68,07147	33,4476	53,90606	206,4322	55,50623	286,3485	337,9288	64,77973
32,18773	60,24114	163,2784	185,8003	26,0317	13,50188	79,77673	96,4534
65,37441	146,173	127,6944	24,55833	45,07476	158,237	26,58543	56,29134
53,81341	64,56711	179,4274	59,11926	94,82156	120,1508	33,37378	43,90834
134,3021	132,7568	218,1978	47,14663	56,05429	116,7079	276,8664	48,49017
38,16357	27,23546	44,82494	21,87485	31,39526	72,00736	178,1138	137,8079
30,16994	197,963	263,2346	191,7987	468,6675	73,51206	140,3968	53,9121
30,63627	64,21665	51,31418	37,06191	54,26996	76,27211	78,63728	31,48794
35,00285	219,7158	836,6931	31,61372	54,54952	93,10667	57,27676	129,6129
25,77996	114,4011	42,65046	135,4335	48,47916	133,1472	88,95949	115,4855
110,7505	164,482	112,3672	100,9092	55,59833	81,23308	164,5375	97,42996
205,0943	137,6232	128,1741	64,52531	112,5767	90,6992	170,7069	103,6801
327,4421	188,943	34,15126	137,0364	69,50545	143,7743	56,0815	60,45889
103,0632	87,08561	74,34644	141,5739	28,43752	165,935	49,51359	62,83187
73,71275	34,72964	23,5117	317,8565	110,3669	124,8243	84,83653	115,0362
71,79092	149,5502	95,20431	71,32947	29,51662	34,72693	78,39151	64,48
80,41088	151,792	66,10406	149,6277	167,3025	59,83278	38,52619	64,87845
56,19962	322,0064	40,13699	142,9058	167,3541	112,379	62,41237	109,1844
53,01542	207,7185	55,14957	155,4489	97,26817	270,3525	124,8881	167,4317
25,39363	71,4612	302,2922	156,5964	94,40482	79,8317	46,0857	11,08923
89,05432	137,2134	44,70857	41,57529	114,4553	45,67639	127,0872	95,03592
100,0156	146,1865	38,72283	182,1421	161,6578	106,0808	63,17066	14,6698
111,6266	209,3203	90,52642	74,70958	193,9558	89,89967	39,46695	208,0765
86,15295	110,3311	434,7612	36,72292	59,03324	71,4874	66,28955	80,14148
95,26264	192,8004	49,47869	44,84901	105,3417	172,5216	319,3074	88,04852
29,62361	134,2224	30,11731	150,2475	77,88004	48,75872	116,6509	94,05299
68,27699	274,6999	87,95476	129,0748	68,97662	114,9111	76,90844	111,4134
115,6069	30,16994	57,86159	303,7346	59,88443	15,48483	52,65361	57,64534
369,0962	62,43143	58,87857	94,60857	53,31553	64,29521	85,60356	48,0901
52,41249	312,1474	381,2244	20,43663	114,6619	26,00869	102,2988	81,47195
94,6598	168,316	173,8174	120,2706	150,8027	155,3256	54,01386	152,5794
53,75487	180,2898	128,0918	54,307	86,7959	79,78004	566,8035	109,8285
58,72438	89,06403	127,7187	180,9506	36,55391	52,61923	167,8723	58,38251
72,9167	66,21856	56,48148	493,732	76,41814	150,4376	27,19126	53,84013
39,03962	145,0608	106,2751	108,8608	130,989	41,56654	182,8388	84,48908
60,5096	282,4107	109,4906	413,6225	160,9098	503,7041	53,54352	224,9244
104,7021	83,15216	54,24889	42,95541	45,35403	113,4367	59,54792	18,66987
60,5662	130,6849	460,0743	371,1024	241,4378	78,06879	164,6516	48,35692
115,8235	247,4176	70,53519	288,2087	137,2356	198,6336	299,2475	218,9708
58,66777	166,0644	82,30802	100,0086	55,32763	129,1406	71,84473	111,1888
42,69016	187,5109	274,2372	127,6947	60,80864	75,69162	95,23077	28,20399
71,30111	45,43152	61,39204	57,24171	66,44447	42,34471	91,10783	38,45422
100,9813	78,60217	67,85721	93,3689	44,59729	36,95815	53,02219	229,3352
67,56094	66,54829	199,5618	157,1921	176,3644	154,8697	50,92476	166,4612
234,511	133,4263	49,87587	21,73441	35,75438	32,89995	77,34899	38,69992
55,9499	125,8755	108,4396	43,80788	17,91373	44,59729	262,2466	44,37798
61,63538	162,2304	65,26149	71,61035	139,3421	26,00869	61,78935	119,956
108,659	82,77563	86,28386	177,7932	194,9921	105,4878	96,78582	66,60729
79,53482	30,36306	16,82384	114,0863	160,5359	334,4109	13,65707	50,38238
51,50332	177,0491	49,36239	199,8567	106,6096	254,7431	103,0869	30,99647
114,528	148,085	74,51094	141,632	212,2309	37,98559	104,5191	32,50067
89,36057	172,9322	244,6575	323,6336	103,9618	71,23805	38,35239	158,4102
38,9031	191,6746	73,55216	208,5063	106,1627	84,63777	169,3169	146,0835
46,20408	252,6271	132,9442	81,43149	75,39069	102,3965	89,35786	162,8806
27,17886	195,3583	165,2601	110,0864	44,64887	104,658	117,8585	79,00587
183,8369	261,3368	51,03329	158,4559	145,7259	122,7694	162,1557	171,2195
413,6751	83,51508	91,90654	264,5806	33,34691	76,69763	89,65454	115,2398
13,64599	285,1852	25,289	61,53249	127,0643	36,40788	59,6708	29,80994
40,10888	189,8424	13,43383	97,97453	342,9832	65,64494	64,00966	93,95123
105,9411	145,3671	63,64877	261,4233	33,14922	139,0323	139,2699	96,86652
97,49079	149,9268	128,6776	275,4869	202,9322	101,8249	80,51006	57,64534
55,15385	52,02616	48,94114	91,95466	137,5579	74,9651	43,56878	49,54345
98,77666	244,8363	57,10136	80,75342	122,0429	87,00245	61,05211	67,7727
52,76569	75,9077	29,57969	106,1006	98,03742	139,9137	128,2018	88,48907
323,7917	291,257	52,86877	30,7953	143,9204	181,6566	72,11156	97,30714
100,2088	55,8933	69,57632	156,4077	85,04193	152,0883	252,1876	69,45069
61,79538	78,52217	71,9153	150,7411	170,9137	64,17054	222,3267	44,42883
25,91648	139,545	161,541	110,5899	131,9737	68,85201	69,64548	41,98387
75,36137	185,4291	24,04933	482,264	105,4878	125,1554	28,67433	67,02679
65,26251	36,51495	36,38385	118,9146	83,18473	163,9192	54,78089	116,1507
129,3328	173,978	72,51103	106,7205	40,18651	141,2119	75,506	43,51793
57,18879	154,9762	139,2449	170,4756	61,46214	110,1264	68,85739	78,7303
60,293	258,4823	38,83913	121,9075	81,60702	188,0493	167,639	299,8109
86,25636	182,6215	19,41957	58,28284	56,00256	48,86196	69,52266	29,51333
67,84378	177,6285	22,63517	119,2437	73,66695	42,16839	65,61562	132,939
37,03779	131,4245	38,41789	259,1524	81,83493	111,9535	54,06478	28,9201
158,5702	151,872	131,9272	110,0765	169,3058	147,252	60,77662	87,28156
205,5801	189,6493	53,74531	59,27575	31,64453	25,10584	97,72658	95,17986
112,286	166,9404	49,05744	207,8183	186,192	166,5457	40,60256	121,0407
107,4766	161,2881	164,6643	155,812	45,57308	220,8068	53,84013	103,7522
122,781	297,079	62,21047	258,5466	108,6218	119,1759	214,7374	140,7233
78,48905	174,9907	35,36687	137,5158	81,10841	28,48918	277,6834	158,4102
28,24811	91,36247	71,15498	279,8017	20,26955	69,50545	122,0025	49,36965
23,72153	128,9562	31,83642	32,01091	209,0969	34,35299	43,69166	33,3396
77,693	243,6208	93,70789	185,4981	77,32092	107,8134	157,9187	35,71265
102,8466	51,55991	112,5998	123,8593	43,87077	110,7711	107,2607	89,22631
18,6955	97,95712	97,37879	190,7136	114,8293	37,63301	117,7357	29,51333
69,59589	33,05754	71,71667	43,01352	23,22728	81,73169	116,6422	109,5319
16,44395	137,5431	21,3373	91,28666	197,8893	35,38044	115,2398	139,0664
44,25885	74,99853	55,20768	67,60047	42,71866	87,24293	62,04379	150,0327
83,51508	109,8745	19,02238	132,9442	115,7107	164,2504	301,5783	98,86219
239,7303	176,6725	137,9852	83,34914	144,2213	95,08862	63,1794	94,09516
149,3804	52,49249	77,7024	369,287	117,6107	209,6472	87,13755	56,35706
42,41703	167,0302	169,4685	265,2927	174,5374	130,8216	60,45889	715,0652
69,73249	218,8632	479,847	240,7057	66,12219	20,92305	66,73018	83,3236
62,51143	220,8884	469,9054	106,3815	37,25907	111,5279	34,17859	118,9345
69,70901	450,7597	35,22643	29,86057	37,1344	56,27319	48,35692	52,06038
57,2688	127,6042	40,95542	200,8837	151,1339	105,7887	68,31508	75,30241
138,9987	56,11962	25,76844	62,21047	57,05137	23,17563	167,9356	91,65021
104,8816	191,8678	49,11563	126,1401	69,55711	43,81911	109,4302	126,329
64,78646	128,2071	35,70586	147,9908	183,6171	72,5362	52,30608	57,61548
70,80167	140,5908	33,81227	92,46822	75,72184	93,00343	66,31068	43,76363
103,473	167,1433	113,7132	201,8666	48,08386	72,46318	123,0661	131,6806
188,3069	590,3242	39,40081	276,4357	262,2148	23,65281	57,09422	63,14961
26,24628	283,433	194,8738	36,72292	70,88548	23,05096	454,9248	23,19119
37,44752	114,3211	45,16394	89,81431	91,70528	145,7776	118,7694	189,7664
88,4045	156,2055	109,6311	23,31315	136,4486	201,4489	83,57811	77,15414
353,6884	157,7176	123,1131	156,0587	205,9629	125,7574	50,75103	472,603
119,7802	89,44057	65,34374	151,1581	77,54882	79,12653	203,678	101,1334
76,43063	112,5592	119,6749	116,3189	171,5583	35,52647	74,7601	81,15421
87,02901	190,9214	280,9491	44,00652	44,64887	60,0091	35,29315	87,6712
43,01988	61,03245	266,5564	143,7242	39,6879	100,4022	49,71718	86,78136
41,8141	95,39925	74,40463	119,8734	73,49063	216,4351	82,56538	7,754363
158,0473	178,2549	93,17027	116,1204	109,8166	82,01125	37,58543	171,9865
94,13687	302,1617	51,73542	59,39205	60,03046	205,142	55,61982	89,97221
23,80153	57,462	35,25057	139,1526	84,60748	202,309	128,867	18,0046
39,56255	236,3763	35,8463	18,88202	66,81849	69,02827	39,88645	185,6945
34,94625	208,5613	129,2152	140,7313	62,38635	222,6301	81,62462	90,86213
182,518	143,332	135,7044	177,4783	71,31107	72,81577	98,09523	143,2402
50,92387	199,4614	21,4536	73,13083	33,45015	75,12	14,30122	140,3037
68,06039	100,0956	87,63991	129,3315	134,6002	124,9062	63,07764	81,87032
76,79347	42,22383	45,04756	366,5891	77,14466	49,36057	23,01739	67,25143
95,78557	274,6296	20,57698	106,4737	15,96208	21,9505	54,28069	31,66167
65,96884	33,60387	123,0649	64,04588	35,87905	93,40759	22,00466	60,9293
32,14837	72,17716	34,49025	114,5898	106,2143	118,2126	106,6886	58,90377
147,8683	84,44773	156,0006	142,7653	192,7823	154,599	139,291	229,746
61,32906	33,27414	41,83204	165,0956	26,48587	105,4575	70,70911	15,97914
88,31479	166,4741	49,47869	183,0328	55,20303	97,28954	216,9155	33,0939
262,966	208,3779	66,46711	55,72124	21,29699	248,7546	95,92577	89,96348
306,8483	171,1469	97,41283	130,9442	163,515	260,0691	83,03572	57,52246
23,47181	224,5721	81,88677	49,84182	45,37539	58,53463	70,43356	73,05232
34,80965	126,1252	107,5148	334,7967	109,0688	138,4394	39,76356	63,32334
56,60935	91,17899	66,92249	173,5124	59,40725	70,51154	59,14954	18,12748
55,15385	165,5415	69,91531	215,2764	88,05132	81,60702	115,3415	72,19226
64,04694	135,1549	84,24983	345,2036	398,0917	100,6817	49,73824	129,2865
23,33521	283,5365	104,546	159,497	113,613	22,02351	25,51326	134,6257
24,59758	182,838	26,30598	227,984	215,5537	86,64986	70,90397	106,3919
186,3285	354,3713	46,94115	189,7887	79,92607	108,6859	43,64074	66,97588
82,69563	222,0142	96,95747	54,52969	116,2521	96,73927	116,9177	328,0745
78,81878	86,25636	75,44576	290,1363	39,98883	45,12612	29,09383	68,33613
99,05949	193,8696	41,77385	139,2108	113,1055	57,27928	58,46322	121,3373
117,6653	356,9664	84,00307	115,5487	131,776	167,3239	44,2551	61,89111
288,7088	39,77916	154,7609	123,2394	98,47188	93,23134	34,10663	92,48914
140,6239	157,3078	20,71743	132,2321	110,6037	79,05352	46,15767	49,44162
240,856	117,3121	243,5582	29,29888	44,3996	126,4839	39,83553	77,20506
84,52774	160,8549	151,9185	88,79733	91,52903	111,1539	39,58983	109,409
140,3078	52,37937	16,62529	121,0068	31,27059	104,6278	110,1041	90,58656
116,0966	186,0319	38,69877	384,6626	56,09694	154,3196	61,52253	183,3723
109,4882	45,46463	48,60215	208,4722	138,9291	197,9498	63,93769	108,8158
128,0471	101,4145	46,54405	107,9701	139,0021	201,5434	56,40797	101,9004
72,21036	44,22566	177,8414	223,3302	256,0626	106,6701	143,8124	34,22951
81,56977	192,4238	135,564	197,3773	160,308	213,5718	100,5103	47,90764
23,58493	173,8414	39,54126	223,8678	138,0565	89,27646	234,5937	209,9492
52,43597	43,21308	38,35978	182,6697	209,2732	31,02132	59,17933	106,1971
23,1986	162,1173	49,73551	485,325	89,12149	399,6392	55,88664	69,81928
20,67393	24,65418	81,17474	162,0445	138,7919	58,30672	270,1115	161,2535
83,04875	87,13242	50,49575	262,4884	74,92231	44,80376	34,40324	23,66154
28,63444	112,0363	83,74632	352,395	92,98207	96,59324	74,63722	62,55631
14,90837	196,8938	45,32844	50,27305	25,00261	66,97338	69,54372	149,5921
128,1602	28,30463	132,2662	61,27575	66,7757	92,25555	348,8505	69,45069
113,8547	103,8358	72,3124	69,61037	145,3822	21,89884	66,36152	152,4355
73,88246	135,0184	114,2508	121,8494	102,5514	108,6218	81,62462	112,4982
77,01007	119,5637	161,87	92,32778	70,51154	55,40064	213,0805	19,14021
143,3652	26,10968	80,89386	89,95475	9,621015	85,84147	133,9394	36,55158
80,604	29,37389	72,05566	205,1503	87,07546	87,2215	79,65001	285,2306
69,59589	201,4866	184,2243	44,6845	39,51165	50,315	67,79375	67,81487
68,85644	113,9348	422,238	131,53	32,77528	99,82168	65,59457	164,5796
150,4731	142,216	267,0218	289,2597	28,61385	41,79445	34,57704	91,82394
45,19151	157,6707	120,377	35,44912	131,29	62,91518	57,17493	73,47181
116,3463	131,3113	44,96531	83,01015	68,40498	93,60528	125,0705	206,8899
272,0151	158,4902	100,478	24,80957	76,77065	36,90649	193,9788	213,6527
33,93359	120,9861	179,8273	177,5024	129,2653	42,04379	25,33953	100,3155
97,7874	216,3619	96,46812	503,2241	199,3299	78,67072	52,87825	144,13
131,0947	185,5559	71,9153	130,0435	82,98705	151,465	86,73044	41,0729
47,57966	122,7947	225,1457	126,5854	78,327	88,02103	323,1759	92,39611
26,63253	209,5506	47,30429	224,8408	54,14529	532,464	401,169	100,4173
168,3491	210,3798	139,8306	260,4544	201,4275	68,30175	79,10763	81,84927
73,30302	162,4705	84,42431	166,7565	126,5141	99,59377	96,25224	74,04398
298,6711	25,12043	103,4708	258,2176	117,8689	57,42531	198,6775	38,03472
28,11151	46,72701	290,2527	46,28723	37,08275	25,65611	60,53085	109,0616
79,71823	76,1009	59,13531	56,50554	84,0875	65,74825	177,152	103,9259
137,6232	29,23729	91,67386	118,5175	343,4176	89,32804	74,90404	193,2031
38,51678	154,9528	62,40902	116,0962	72,41153	72,74274	65,54365	140,4687
249,3863	124,0668	14,64944	30,11731	132,9104	101,5756	114,0024	127,6384
317,9461	109,5916	94,52632	161,3665	67,39897	76,29347	53,9419	89,79849
96,03529	138,0894	51,71136	116,5175	113,6041	51,11454	314,909	73,0821
100,8116	82,46931	47,64328	46,51991	35,80603	268,3278	27,26323	91,23071
136,4173	108,3624	60,65587	159,8701	151,4348	42,2717	41,73817	40,72545
118,4613	116,7892	70,99048	108,4736	63,7966	188,5692	103,782	49,42057
85,92664	32,80782	61,84734	131,6223	66,29844	122,9759	60,28516	130,7696
173,3517	192,9135	221,7997	115,8636	157,9824	61,38026	291,3579	109,3371
323,3818	56,41623	142,8816	45,12981	60,98489	155,6479	41,78902	79,84486
36,84467	112,5124	73,38757	377,2286	90,67784	149,939	64,45895	51,93749
96,85475	152,3149	58,06014	116,9388	75,21437	71,36272	116,0998	45,19585
83,61848	154,9197	58,87857	157,0176	95,11884	129,9401	88,43823	86,36186
27,04234	217,9305	79,596	26,02518	36,95815	77,37257	105,9725	46,87378
133,9257	132,6068	37,6236	227,8918	65,04309	107,6799	136,2949	389,3899
64,16013	89,69029	138,6732	74,46282	21,77424	130,0648	26,79281	441,933
40,302	70,66515	66,69979	272,6826	162,5908	144,4189	63,96748	182,3174
96,61474	192,7066	51,53687	79,82867	222,5785	157,6814	61,34873	94,12495
236,466	185,3725	28,22372	96,08093	77,44559	163,9406	41,21684	34,22951
50,62726	154,6231	133,8449	148,2376	51,86249	185,7148	140,3037	51,76376
297,3523	35,25257	154,3738	102,861	254,2445	81,90794	152,948	62,014
211,3027	61,71538	193,4256	192,9221	173,1361	117,1121	50,25957	95,77309
132,437	115,8	66,92249	101,6935	113,6558	135,3054	77,76849	73,03126
40,76833	185,0661	53,62901	127,4138	35,70272	368,4202	34,99654	35,71265
182,0751	37,72073	93,76601	33,05203	192,9586	80,44604	74,09483	50,99674
26,65601	45,54464	64,54945	49,13969	87,66845	104,5761	35,41597	85,48068
80,38747	52,87881	126,8762	217,6394	50,93828	155,4414	302,0698	71,77276
49,33177	87,47193	18,4607	160,2913	136,0017	75,79486	191,2918	58,43343
30,74939	195,1182	87,58172	87,95476	79,19955	35,62971	160,6515	200,5888
62,45483	228,7787	81,26698	37,6236	41,69121	102,904	39,58983	80,7347
51,39012	106,1342	127,5542	171,3521	188,092	67,89751	38,94569	42,3314
103,6427	96,03529	28,14146	222,221	75,61861	73,01345	135,1172	67,20052
57,59852	76,1809	167,7976	121,6607	92,48346	74,34182	71,20058	31,85652
80,25087	83,29848	48,49575	171,4444	46,75542	58,50441	238,4709	284,7129
68,47011	113,685	54,52969	293,071	52,516	42,34471	53,19599	193,7542
87,96166	68,60671	101,529	173,9578	503,5743	72,05902	31,24217	47,7637
127,1476	96,1953	102,9914	217,194	33,82409	118,4619	113,9937	70,01413
64,10353	142,536	144,8476	26,24787	63,76638	17,18721	22,17847	42,50513
33,46727	203,0456	51,29003	214,8551	55,49509	188,2683	13,95369	50,8528
50,41066	121,1558	167,3764	173,7593	149,0274	83,66191	89,13322	119,8033
115,96	131,6645	22,07348	317,2267	111,3213	17,11412	52,28502	58,55631
134,1189	81,56977	86,3761	18,0636	91,45602	153,5627	385,1899	134,6468
53,17542	35,30909	26,10743	62,26866	47,3787	55,723	43,53898	258,7133
39,03962	200,874	47,98227	229,0251	174,4858	54,62254	42,3314	118,0744
117,8819	29,70361	90,15331	239,2435	47,32704	74,59109	23,66154	23,73351
51,09359	125,1029	62,49127	153,2163	332,6658	58,55607	56,53079	258,4203
320,3343	143,1154	60,45732	513,4807	123,9731	47,00476	190,7581	71,0777
114,9708	122,5547	98,33758	148,7993	55,52531	108,9869	153,9099	52,16214
95,20612	116,0497	72,23015	116,2026	111,6739	62,36492	84,03971	117,2863
78,56905	100,8682	98,64253	64,21038	19,84395	98,09793	26,30134	96,78582
22,07283	60,31648	81,85273	171,3962	66,04917	42,22004	49,44162	93,48081
112,5358	231,6468	95,56744	143,8987	110,5218	150,2827	80,78562	110,3499
56,41623	58,7809	18,26214	116,2607	65,47755	89,95132	174,5121	23,43689
90,92926	70,58506	86,98599	168,8968	32,89995	120,1731	48,95015	59,98854
50,29754	73,92935	71,94935	115,665	44,34795	27,08779	63,14961	67,39537
33,46727	108,6824	42,79091	121,055	23,9538	116,2093	70,41251	78,88298
206,5595	29,23729	198,0312	93,34476	233,82	121,6689	69,17513	110,8413
237,2855	121,0192	39,03776	169,8657	46,88009	152,286	67,25143	95,70112
109,4316	135,395	50,21486	84,3662	85,68658	307,4656	83,7431	121,8585
85,49351	150,8594	65,62463	199,0483	35,52647	68,9036	35,01759	38,35239
73,79275	56,99567	39,1782	173,9578	80,41211	83,0084	123,9262	196,1272
141,6599	181,2791	84,986	174,6599	80,98373	242,955	84,09063	78,41264
35,52569	131,7542	70,59329	280,1407	82,38519	81,00517	109,5109	64,4379
54,88064	107,7029	104,3574	297,6908	30,36781	26,68356	41,9119	78,14581
92,13504	32,01177	58,00203	259,5396	19,54303	83,11172	74,21771	23,78442
40,96145	119,0974	82,4726	142,9158	36,30464	92,23412	153,1727	123,5067
60,25988	129,6392	91,61567	31,21654	73,15948	147,8628	36,72538	53,19599
146,846	69,59589	21,13867	189,2612	92,02757	86,86891	94,88325	112,4175
69,01644	120,6232	46,88304	163,0275	140,911	60,63231	202	373,9145
240,62	133,3131	154,1411	113,0112	112,8776	51,64344	383,6224	146,2995
151,1091	86,789	103,2241	142,32	136,7798	86,84756	96,95962	71,9167
37,2544	164,0391	66,5253	187,9774	22,92629	84,71079	30,35233	95,1079
302,9811	165,4615	54,56374	174,4613	64,09752	98,7728	23,01739	96,54012
79,75143	110,4677	142,1214	97,91633	65,49891	101,077	238,9413	33,68712
64,45674	35,85542	137,4916	465,033	41,94048	90,02434	96,17153	150,0625
74,5888	47,52306	140,3441	85,66398	130,2927	47,48194	86,167	84,01866
71,40459	54,02807	77,19891	86,5406	52,86857	76,71906	61,175	63,98854
126,0686	118,9042	100,3957	637,3539	45,30238	93,83319	29,39044	143,3929
105,2348	68,82324	86,87959	213,0538	102,904	76,52138	64,73451	110,5658
72,00745	45,35151	71,83305	200,5105	53,47043	82,93539	97,58263	93,35793
49,25177	93,2843	22,49472	150,2134	67,23151	92,52618	59,74277	60,89944
204,944	183,7238	29,63788	258,9438	168,5792	91,58061	293,9766	25,21665
18,28577	180,9494	111,7714	143,0121	67,80314	34,60226	43,93736	124,1595
20,0144	96,87824	71,6926	187,8711	24,504	69,55711	120,2104	131,1891
61,11253	157,9439	113,9459	130,6875	48,4578	136,8225	58,20878	54,62822
378,2626	65,47903	93,06396	197,6922	116,7809	231,8684	128,0579	24,62342
256,5039	136,0876	102,6865	159,2984	99,11652	143,5678	59,98854	158,4225
175,0141	85,76663	28,95989	162,887	71,08316	157,0368	59,51812	56,8274
66,74141	83,32188	74,14789	132,4548	45,44841	102,7063	87,33241	130,1044
100,2088	119,1208	82,50665	72,62734	38,94002	99,57233	67,17947	90,21798
56,85907	102,3237	99,07375	111,0694	147,2823	69,43243	115,5066	69,19618
85,73351	51,15011	359,8771	113,4905	129,5751	44,70053	92,54005	96,59103
43,89593	92,73797	75,98329	175,9677	20,8714	137,1235	82,48467	116,3455
63,03436	119,1774	100,1389	67,96352	93,05508	227,0748	65,47168	80,14148
155,306	75,9877	82,01724	125,3116	455,4743	286,0136	136,2019	97,40017
148,9844	139,0552	166,3352	58,93676	43,67308	43,44517	64,4379	132,918
42,96336	113,1387	32,5144	147,4873	32,17343	83,30933	61,96308	130,3799
44,00913	38,30017	62,26866	334,1669	121,9787	13,85554	49,68739	143,4648
82,3327	26,38281	109,3743	138,1697	97,51745	60,164	149,2446	65,42076
159,536	97,13767	333,174	26,10743	101,1803	60,45606	27,01746	52,45875
169,828	119,9734	87,41722	75,38756	78,79531	138,5124	44,97121	265,9587
132,0508	138,5889	183,6485	305,5219	175,7928	54,02062	31,88631	46,10682
120,9957	60,6462	304,7857	205,736	134,2779	122,7052	433,9031	157,2447
69,45928	158,5799	78,89395	126,4209	57,10302	127,8336	237,2422	105,9514
41,8707	95,43244	109,597	149,4532	88,07269	247,6541	72,45908	103,8241
41,31466	59,46383	60,45732	87,58172	62,59283	100,144	77,45075	109,7566
81,09381	173,9546	99,41274	157,5211	75,27489	108,8622	28,97094	86,95509
258,8452	36,92468	99,69363	190,1619	75,12	54,74714	53,4926	253,6918
185,1559	50,78727	39,54126	39,73981	262,0724	78,02608	72,03958	89,74757
81,81949	176,4931	135,0023	108,929	16,8132	37,63301	103,2098	37,51346
164,6985	53,94807	67,48409	251,8929	64,01564	192,6879	65,52259	120,8967
32,39809	84,44773	49,73551	134,0434	122,4257	234,4949	49,71718	55,86559
59,77015	81,92298	34,20945	39,798	58,20348	240,4833	27,78449	37,63628
83,46819	108,9087	61,45023	108,0184	54,54952	126,5871	42,92463	65,12415
98,67316	145,2539	179,1833	208,3658	50,08709	336,4836	72,48888	59,2513
136,6436	42,96336	360,7437	111,7133	38,71211	218,4812	82,68819	366,5077
335,3461	30,69279	73,66846	81,77048	172,3151	163,515	60,16227	69,52266
33,54727	51,63992	99,495	28,87764	39,81257	34,12508	124,1	138,1045
116,3795	98,52693	27,88472	232,6038	68,80036	119,3647	27,36499	202,237
112,489	71,05138	102,2652	180,1421	32,72363	77,32092	72,92943	47,04758
137,2465	131,721	279,3563	208,1332	18,69184	92,65971	176,2323	51,71285
25,45023	134,6887	88,56465	148,8674	166,0471	288,3392	164,2321	119,8033
79,36511	101,7677	89,50936	41,97248	58,45275	69,07993	29,86086	52,65361
