# Supplementary material for: CRMP4-mediated fornix development involves Semaphorin-3E signaling pathway
Source: eLife. 2021 Dec 3;10:e70361. doi: 10.7554/eLife.70361 (PMC8683083; doi:10.7554/eLife.70361)
Supplement: Source data 1. [file elife-70361-supp1.zip › statistical analysis Fig2 Fig4 Fig5 FigS1 Fig6 Fig9 Fig9S1 Fig10/statistical analysis text format/Kruskal-Wallis test of Figure 2G.txt]

Number of families	1
Number of comparisons per family	2
Alpha	0,05
Dunn's multiple comparisons test	Mean rank diff,	Significant?	Summary	Adjusted P Value
KO_EGFP Ctrl % vs. KO_EGF_sema %	23,01	No	ns	0,6967	A-B
KO_CRMP4_EGFP Ctrl % vs. KO_CRMP4-EGFP Sema %	-126,6	Yes	****	<0,0001	C-D
Test details	Mean rank 1	Mean rank 2	Mean rank diff,	n1	n2	Z
KO_EGFP Ctrl % vs. KO_EGF_sema %	419,1	396,1	23,01	225	225	0,9378
KO_CRMP4_EGFP Ctrl % vs. KO_CRMP4-EGFP Sema %	430,9	557,5	-126,6	225	226	5,164
