# Supplementary material for: CRMP4-mediated fornix development involves Semaphorin-3E signaling pathway
Source: eLife. 2021 Dec 3;10:e70361. doi: 10.7554/eLife.70361 (PMC8683083; doi:10.7554/eLife.70361)
Supplement: Source data 1. [file elife-70361-supp1.zip › statistical analysis Fig2 Fig4 Fig5 FigS1 Fig6 Fig9 Fig9S1 Fig10/statistical analysis text format/Mann-Whitney test of Figure 5 supplement 1.txt]

Table Analyzed	Figure 5 supplement 1
Column B	KO
vs.	vs,
Column A	WT
Mann Whitney test
P value	0,6905
Exact or approximate P value?	Exact
P value summary	ns
Significantly different (P < 0.05)?	No
One- or two-tailed P value?	Two-tailed
Sum of ranks in column A,B	30 , 25
Mann-Whitney U	10
Difference between medians
Median of column A	153,2, n=5
Median of column B	124,0, n=5
Difference: Actual	-29,20
Difference: Hodges-Lehmann	-9,887
