# Supplementary material for: CRMP4-mediated fornix development involves Semaphorin-3E signaling pathway
Source: eLife. 2021 Dec 3;10:e70361. doi: 10.7554/eLife.70361 (PMC8683083; doi:10.7554/eLife.70361)
Supplement: Source data 1. [file elife-70361-supp1.zip › statistical analysis Fig2 Fig4 Fig5 FigS1 Fig6 Fig9 Fig9S1 Fig10/statistical analysis text format/Kruskal-Wallis test of Figure 2F.txt]

Number of families	1
Number of comparisons per family	2
Alpha	0,05
Dunn's multiple comparisons test	Mean rank diff,	Significant?	Summary	Adjusted P Value
WT CtrL % vs. WT + sema3e %	-167,6	Yes	****	<0,0001	A-B
KO CRMP4 Ctrl % vs. KO CRMP4 + sema3e %	-36,86	No	ns	0,2652	C-D
Test details	Mean rank 1	Mean rank 2	Mean rank diff,	n1	n2	Z
WT CtrL % vs. WT + sema3e %	402,7	570,3	-167,6	225	225	6,840
KO CRMP4 Ctrl % vs. KO CRMP4 + sema3e %	396,0	432,9	-36,86	225	225	1,504
