# Supplementary material for: CRMP4-mediated fornix development involves Semaphorin-3E signaling pathway
Source: eLife. 2021 Dec 3;10:e70361. doi: 10.7554/eLife.70361 (PMC8683083; doi:10.7554/eLife.70361)
Supplement: Source data 1. [file elife-70361-supp1.zip › statistical analysis Fig2 Fig4 Fig5 FigS1 Fig6 Fig9 Fig9S1 Fig10/statistical analysis text format/Kruskal-Wallis test of Figure 10C.txt]

Number of families	1
Number of comparisons per family	3
Alpha	0,05
Dunn's multiple comparisons test	Mean rank diff,	Significant?	Summary	Adjusted P Value
KO_EGFP Ctrl % vs. KO_EGFP sema %	-95,18	No	ns	0,5889	A-B
KO_CRMP4-EGFP Ctrl % vs. KO_CRMP4-EGFP sema %	-630,5	Yes	****	<0,0001	C-D
% KO_CRMP4delta103-EGFP Ctrl % vs. % KO_CRMP4delta103-EGFP sema %	-134,5	No	ns	0,1985	E-F
Test details	Mean rank 1	Mean rank 2	Mean rank diff,	n1	n2	Z
KO_EGFP Ctrl % vs. KO_EGFP sema %	2561	2656	-95,18	900	877	1,292
KO_CRMP4-EGFP Ctrl % vs. KO_CRMP4-EGFP sema %	2515	3145	-630,5	900	900	8,616
% KO_CRMP4delta103-EGFP Ctrl % vs. % KO_CRMP4delta103-EGFP sema %	2561	2695	-134,5	900	900	1,837
