# Supplementary material for: CRMP4-mediated fornix development involves Semaphorin-3E signaling pathway
Source: eLife. 2021 Dec 3;10:e70361. doi: 10.7554/eLife.70361 (PMC8683083; doi:10.7554/eLife.70361)
Supplement: Source data 1. [file elife-70361-supp1.zip › statistical analysis Fig2 Fig4 Fig5 FigS1 Fig6 Fig9 Fig9S1 Fig10/statistical analysis text format/Figure 2B.txt]

WT siRNA MD	WT+siRNAC1	WT+ siRNAC2	WT+siRNAC4
94,39351	110,2554	74,49588	58,45086
46,10947	89,5945	79,67317	66,86852
43,28457	50,59116	65,65144	77,24018
40,66591	55,6382	144,2309	85,98347
70,03359	103,2188	54,94398	59,64784
114,5034	45,12149	117,0438	52,66365
70,73451	74,0982	113,1221	107,1229
73,89982	81,05975	90,9416	70,71765
76,05729	55,94812	104,797	50,49878
53,60566	70,16431	194,2978	62,20207
80,3466	71,4666	86,69547	44,60233
73,80306	94,08981	84,33338	72,8802
100,5341	74,87209	60,17231	49,46693
68,45902	70,87538	78,14201	101,8837
49,15492	37,41515	86,97976	96,51357
41,45411	71,63103	37,24125	101,156
78,03001	71,08208	116,1826	93,42216
49,61635	152,5707	187,551	60,30857
76,51363	103,1925	75,76053	56,73079
74,52336	64,45192	81,94312	108,7617
68,26249	84,41744	109,8106	73,65825
59,71712	56,85804	57,71276	114,2921
49,54268	85,67008	148,7643	124,1797
243,6728	121,3809	90,34599	62,30207
46,39284	86,93218	79,05378	86,14143
48,11914	109,9023	49,9235	94,36948
32,3554	75,83628	86,23473	76,72865
45,98499	61,06814	130,886	174,1829
66,70778	94,15102	111,4672	89,8774
127,5602	102,1089	190,4251	88,27142
90,52982	64,30827	67,67797	42,96171
56,20216	129,6551	105,4393	119,0322
62,23486	105,5642	77,45981	54,38672
63,93161	59,02082	79,96624	93,07136
104,7227	83,08167	53,2186	44,5827
50,35029	104,3174	99,51491	97,99299
60,61387	65,01496	54,31051	181,0518
81,69115	95,62859	63,97249	121,4947
58,05202	127,4706	132,3424	59,96608
61,81501	102,6038	112,4544	62,78128
97,73549	109,0531	101,8107	49,19927
75,71088	102,5823	79,85284	83,73385
66,12464	86,16545	78,08936	110,412
58,82291	131,8327	130,1417	96,82049
53,87379	83,9805	107,5487	121,5852
99,95832	82,86758	134,4657	121,2019
100,8264	42,71322	129,0066	178,1475
88,30976	64,97385	71,00887	44,57601
47,60737	169,2132	57,74764	106,2245
86,87653	119,1437	70,1299	127,4727
60,82796	60,76006	117,3872	77,12079
65,24614	50,8228	97,13896	50,3265
53,60428	88,47466	92,88891	103,4264
73,4504	104,6456	66,21425	62,59929
44,47162	44,95245	45,94365	134,3793
86,5255	202,4903	77,6866	66,32718
56,72871	247,6122	45,55036	65,59879
53,4343	110,8692	110,6547	180,7751
86,81833	135,4375	93,87157	113,9835
103,1816	92,03372	78,82122	91,29955
61,50716	51,41771	110,7445	124,8152
167,4548	136,5014	130,9151	62,19999
73,67996	47,16673	67,53132	100,7445
68,41653	36,93686	97,25513	51,3027
102,5211	44,22497	120,8308	63,7427
82,9528	66,19762	105,9012	126,375
109,3732	75,63605	47,59952	82,06113
97,5221	108,9674	60,47231	70,99294
202,2674	94,1106	39,02505	97,33157
102,6336	54,66616	126,9875	46,19954
95,88286	115,9405	80,31796	58,55686
49,07802	85,52689	75,96999	124,4457
86,50124	103,8017	50,67592	86,32272
76,70624	45,77553	66,58769	76,93118
63,90112	48,5196	64,34061	101,8306
100,3057	87,06336	99,81606	246,8215
53,87818	83,13963	82,75858	163,4026
93,63162	124,6242	101,6414	71,65228
75,88178	104,2442	75,14945	104,6876
107,8233	96,82834	59,82058	73,74208
108,0467	39,70818	98,49921	89,14462
134,5474	44,84945	139,5769	116,0659
76,42773	90,87162	137,8353	121,0308
113,3124	100,8318	64,7413	67,33918
217,6531	149,8045	194,3756	70,79132
75,97138	95,81589	96,14983	66,40894
41,44927	98,77242	123,7958	76,08962
276,4582	132,3604	128,553	66,83895
109,4967	49,93644	97,14081	142,087
104,5266	101,4394	65,29417	122,8116
51,12903	75,94505	73,76148	125,1415
78,38774	69,27333	61,25197	154,1053
85,08048	83,6551	96,37523	162,1419
140,5956	68,00314	66,29578	129,0071
102,3809	94,40413	82,00339	59,68225
64,93021	126,7602	83,3066	118,6532
200,5981	167,889	142,6799	115,1038
89,53538	97,1736	98,06597	47,89697
88,12801	128,0771	76,31872	81,60455
105,1587	58,4437	128,514	111,8935
63,28866	70,92688	69,33569	77,88174
92,77782	91,01134	128,514	167,8469
141,591	104,7573	69,33569	153,1975
262,1252	84,88118	150,4617	100,5562
61,22934	133,8303	95,66439	158,1131
130,5216	240,5299	196,6885	357,6159
196,1079	74,16471	92,45335	82,56158
54,05323	104,219	127,7092	81,72949
258,2056	100,7645	81,36276	105,3425
97,10178	48,11175	69,1537	68,16942
71,72318	184,7924	89,24023	119,1985
66,56875	179,874	322,0192	94,80043
95,41889	64,26878	69,035	85,59572
75,28132	100,0973	76,41664	112,8948
242,6867	69,8232	79,40875	223,2798
222,8944	67,19253	176,1346	66,99715
65,27246	69,80727	59,22544	94,13231
168,4748	98,85326	54,48718	145,5468
127,339	83,83985	155,2744	87,32017
121,5859	64,70435	78,20345	77,28198
59,06817	311,7882	45,96883	82,05074
70,98462	78,59467	69,90958	145,5974
56,7682	76,01618	71,40771	205,9364
356,3693	135,9065	90,64044	61,36305
104,6892	113,3577	113,7383	149,4994
93,74963	155,5907	100,7054	244,5356
161,5599	46,93787	118,2906	79,22144
127,5792	64,19489	60,82311	53,40751
56,91301	107,1411	110,9577	144,1609
52,73986	71,34951	69,79503	86,38693
101,753	63,63854	162,7133	103,2345
57,83724	44,48155	130,8368	111,8766
81,64636	134,8954	80,73621	66,92856
132,7491	73,34901	138,0441	181,6416
233,9873	146,1881	79,25424	61,38292
91,36191	138,1418	79,32191	67,89205
91,84735	135,7546	134,0079	70,39687
103,0973	75,89887	146,5551	95,68933
38,92113	105,7289	87,71901	90,98109
61,23049	108,7196	180,2816	46,5732
154,0476	107,5979	163,6879	73,96541
63,87849	148,3726	83,55302	70,78185
80,05769	60,17069	141,9025	69,67171
72,55619	56,88598	150,1952	93,36373
65,63458	275,1382	167,0261	78,31823
176,5902	56,48668	96,31103	64,34107
68,26157	145,1484	216,6947	64,61266
119,5068	184,3785	171,7353	239,3733
66,54658	110,9727	101,9498	57,58921
76,26653	229,0245	118,4465	114,7639
83,73339	110,711	91,57831	132,9373
77,6605	126,7812	111,4198	67,81838
208,6934	72,12248	163,0964	93,07366
97,84588	84,56894	58,97533	91,13213
107,1233	127,3131	221,6311	121,4007
159,1678	72,66543	80,00411	269,2613
118,1239	94,11268	86,95089	76,40948
77,13949	77,10832	193,9237	192,9482
131,7271	82,90892	46,74618	125,8542
111,3011	72,92777	267,0602	220,3258
100,9929	135,3474	107,7305	126,3214
170,5307	156,0831	63,48381	205,5826
68,16411	91,85128	51,91516	242,1774
114,5976	224,1181	210,443	98,02994
82,72901	80,82166	92,12218	158,8888
142,1605	128,5212	86,88138	121,6575
56,53634	70,79294	155,5554	115,3285
193,3585	60,18824	86,84974	101,12
115,2507	139,7291	128,2923	71,4151
191,5124	111,3293	151,5024	249,0055
83,44979	118,7894	69,78671	213,1825
126,6459	101,4031	140,6159	176,5881
201,4108	241,9691	105,2019	190,9145
157,8581	197,8677	75,94782	143,7454
177,1623	139,8226	66,38584	56,35989
119,3527	60,97345	69,63452	176,5013
109,1993	228,3446	80,79209	76,84573
38,51928	210,8421	117,6754	250,9286
185,4303	145,5858	46,11663	79,52583
164,9874	90,53468	78,53301	46,40369
60,16122	78,99835	162,6881	138,0333
104,2118	190,4704	221,6115	173,0716
83,98558	133,1174	61,70947	87,02826
103,516	181,5236	111,9591	81,39116
139,5526	106,2841	240,4389	168,5949
108,8404	165,0061	74,49265	209,5913
65,68124	67,28444	79,17364	94,39859
228,8176	50,74682	69,70843	172,4753
93,60714	55,37769	64,25909	206,3967
56,93771	166,6631	84,38904	42,88365
105,7871	277,4305	75,8961	242,5906
51,89599	78,57458	125,6191	170,3046
167,8342	141,8669	63,13554	275,5822
89,1116	153,0808	183,9393	100,6084
85,88855	91,84805	285,1101	173,7708
157,5697	177,0357	116,0479	246,5397
224,0946	107,7293	88,50237	68,3096
59,74945	65,35445	159,1967	176,7495
115,6477	56,67975	94,49697	99,54192
44,7961	147,7401	179,1442	214,8508
100,2126	134,5691	56,28068	257,9691
117,7082	144,8775	163,6031	178,4451
55,52873	80,36947	184,7984	103,9222
73,85224	125,2325	125,9104	109,8455
86,75159	91,2208	97,39877	122,6755
50,35698	146,5613	93,31292	215,0739
57,06843	123,8166	100,7283	56,73633
48,54431	103,2992	157,5896	140,8325
123,733	217,8319	143,0556	113,9879
128,0117	127,0794	120,7957	167,3268
45,15175	59,17487	94,77826	150,1592
63,67965	161,4438	81,72949	70,05969
81,87845	113,3778	207,974	102,4821
127,1632	129,0743	92,33326	232,6476
109,124	158,6364	118,4234	315,7976
63,6681	109,0984	162,4269	86,93288
81,08885	133,946	65,95929	91,14436
81,54335	130,7029	103,3008	114,2731
46,21363	90,81181	213,1259	213,449
200,8272	129,0092	150,1026	274,401
191,4817	125,151	66,68514	131,3879
83,40152	65,61403	198,8312	123,5208
102,5872	136,5097	176,5041	80,92535
161,4375	50,52303	217,3762	65,67292
156,4406	138,5014	149,1943	198,9314
