# Supplementary material for: CRMP4-mediated fornix development involves Semaphorin-3E signaling pathway
Source: eLife. 2021 Dec 3;10:e70361. doi: 10.7554/eLife.70361 (PMC8683083; doi:10.7554/eLife.70361)
Supplement: Source data 1. [file elife-70361-supp1.zip › statistical analysis Fig2 Fig4 Fig5 FigS1 Fig6 Fig9 Fig9S1 Fig10/statistical analysis text format/Kruskal-Wallis test of Figure 9supplement.txt]

Number of families	1
Number of comparisons per family	3
Alpha	0,05
Dunn's multiple comparisons test	Mean rank diff,	Significant?	Summary	Adjusted P Value	A-?
0mM MCD vs. 0.5mM MCD	12,48	No	ns	>0,9999	B	0,5mM MCD
0mM MCD vs. 1mM MCD	-146,6	Yes	***	0,0007	C	1mM MCD
0mM MCD vs. 1.5mM MCD	-147,1	Yes	***	0,0007	D	1,5mM MCD
Test details	Mean rank 1	Mean rank 2	Mean rank diff,	n1	n2	Z
0mM MCD vs. 0.5mM MCD	1130	1118	12,48	600	600	0,3120
0mM MCD vs. 1mM MCD	1130	1277	-146,6	600	600	3,665
0mM MCD vs. 1.5mM MCD	1130	1277	-147,1	600	600	3,676
