# Supplementary material for: CRMP4-mediated fornix development involves Semaphorin-3E signaling pathway
Source: eLife. 2021 Dec 3;10:e70361. doi: 10.7554/eLife.70361 (PMC8683083; doi:10.7554/eLife.70361)
Supplement: Source data 1. [file elife-70361-supp1.zip › statistical analysis Fig2 Fig4 Fig5 FigS1 Fig6 Fig9 Fig9S1 Fig10/statistical analysis text format/Mann-Whitney test of Figure 2E.txt]

Table Analyzed	Figure 2E
Column B	CRMP4 KO
vs.	vs,
Column A	WT
Mann Whitney test
P value	0,0004
Exact or approximate P value?	Approximate
P value summary	***
Significantly different (P < 0.05)?	Yes
One- or two-tailed P value?	Two-tailed
Sum of ranks in column A,B	45878 , 55597
Mann-Whitney U	20453
Difference between medians
Median of column A	81,60, n=225
Median of column B	96,35, n=225
Difference: Actual	14,76
Difference: Hodges-Lehmann	18,45
