# Supplementary material for: CRMP4-mediated fornix development involves Semaphorin-3E signaling pathway
Source: eLife. 2021 Dec 3;10:e70361. doi: 10.7554/eLife.70361 (PMC8683083; doi:10.7554/eLife.70361)
Supplement: Source data 1. [file elife-70361-supp1.zip › statistical analysis Fig2 Fig4 Fig5 FigS1 Fig6 Fig9 Fig9S1 Fig10/statistical analysis text format/Figure 2E.txt]

WT	CRMP4 KO
134,812404	141,002976
50,2527055	35,3073816
215,260246	201,846482
65,9718673	276,401505
69,5204521	99,9972247
119,679367	61,8211737
60,5941029	39,270362
124,244456	62,0478562
70,9742054	79,6351671
100,997613	75,257791
103,733523	193,178916
36,8550575	213,61878
70,3882127	50,2916748
19,3616693	580,614942
81,5033161	592,753287
35,8545371	73,6712778
56,7638823	77,5403356
33,9863881	119,679367
382,472658	545,822484
86,9200498	207,240495
144,739274	468,696544
66,4252323	29,7029346
68,2933813	125,830969
75,3127443	48,8379215
90,4296653	123,736138
100,278861	115,622464
167,649528	63,0094074
328,014173	91,938504
235,301831	368,660482
50,8388303	76,1254195
54,3484457	73,3895099
90,4296653	86,8261272
87,2405228	64,048765
59,4058693	87,7876783
74,0305881	255,210656
91,7506588	277,08142
255,531129	76,7664976
301,688094	64,2364782
46,289725	147,381261
81,6360759	204,05122
67,8789856	39,4970445
33,8925975	128,152483
28,6086236	60,6329401
41,4591161	70,7086858
75,2188217	95,354329
103,14753	57,0843553
49,6116273	64,8775564
107,204301	51,1593033
132,170417	230,830532
118,585056	184,103558
92,8451019	38,7232065
58,1786663	37,722686
77,8608086	88,8431521
64,3692381	69,7082974
31,3444011	127,058172
92,1262172	396,158546
37,08174	162,044949
164,100943	105,148439
102,451366	327,599645
89,9764324	103,186367
31,6650062	103,41305
127,151963	576,658699
52,9336617	66,6517827
94,1660953	108,149868
65,143076	50,5733106
33,9863881	30,8911683
117,943978	248,793402
101,091536	66,5190228
111,112328	114,770952
176,083807	55,4428888
59,4058693	45,6486469
70,9353682	71,5764464
94,9948866	46,5164075
139,494269	90,1091923
35,3073816	81,9565489
58,9525043	31,5710836
270,719251	105,148439
420,969182	153,665755
53,4418479	170,932593
145,568197	82,9570694
126,69873	155,401144
111,432801	45,969252
73,9367975	125,377737
73,4445953	396,85471
42,9128694	84,5985359
31,3444011	313,499361
147,662897	461,278901
235,301831	185,877917
169,83815	45,1014914
56,5371998	22,6446023
71,9747259	48,7051616
106,336672	212,751019
103,694685	139,267587
74,9922713	40,364673
50,3854653	43,5539475
50,7060704	90,7502704
228,790786	361,547196
175,895962	144,059358
69,8410572	62,2744066
90,2969054	193,764908
167,555605	81,3705562
30,2500901	197,352463
413,027105	195,937546
47,063563	251,474226
77,899778	217,410031
51,0265434	158,871923
155,760587	111,300041
58,9525043	235,54463
40,2708825	40,9119606
65,4247118	178,631871
147,607943	67,1990703
75,0860618	332,258789
40,2708825	61,3678088
35,7607465	142,191209
20,6826628	130,528951
84,145303	186,46391
129,700159	129,153004
107,884216	106,508269
60,2734978	58,9525043
41,3651934	90,9379836
94,7132508	64,9163936
65,143076	206,107215
339,262036	67,1990703
214,165935	172,065741
82,5037044	461,732266
52,9336617	61,2740182
61,1412584	383,699728
239,054245	120,585965
35,3073816	355,732183
30,8911683	151,570924
54,8956012	108,751977
45,6486469	48,157874
116,130782	123,095192
27,9285762	90,4296653
85,9746148	180,726703
152,626397	86,013452
162,818787	70,0676076
44,6482585	357,357665
135,719002	219,411072
57,8581933	88,8821214
70,0676076	291,745108
114,903711	246,737407
78,8613291	66,6517827
151,023768	59,5935824
67,6523032	79,314562
65,8780768	36,0812195
34,8541487	139,4553
117,943978	62,8215621
45,969252	101,865374
165,74241	88,0143608
25,1927987	53,8952129
166,836853	59,0464269
51,4799084	103,733523
69,1999791	43,6477381
97,1835086	332,258789
70,3882127	158,871923
255,116733	82,9570694
95,4870888	357,357665
74,804426	76,5787845
90,5235879	90,7502704
135,398529	70,0676076
103,866283	39,270362
56,9904327	79,7289576
55,4428888	104,866803
101,544901	153,665755
78,0874911	137,946593
49,6116273	96,3547173
45,1014914	48,7051616
92,0712639	62,2744066
85,239614	125,377737
89,3353543	98,7701539
41,3651934	71,4825237
133,436457	212,751019
24,1922782	45,1014914
104,147918	25,9666367
79,0490423	96,5813998
89,7497499	62,8215621
47,2902455	81,3705562
131,435549	129,153004
77,6342583	84,5985359
81,5972387	81,0499511
69,8410572	291,745108
95,4870888	86,013452
38,7232065	148,741224
108,884737	70,5209726
62,7827249	37,08174
162,100034	167,837241
64,971479	320,541445
41,3651934	69,9348478
87,2016856	197,352463
91,5790617	226,469272
105,789517	304,009608
219,731545	45,7425695
122,000749	53,3480574
340,239703	107,73534
186,823352	67,6523032
112,660004	67,1990703
64,5570833	139,267587
65,5574717	61,2740182
254,077376	90,9379836
33,4392326	34,5335436
26,8342652	520,762445
95,8075618	71,5764464
106,602192	29,1557791
116,130782	131,114943
65,143076	65,4635491
170,385437	29,4762522
83,2387052	49,8383098
204,614492	30,4767726
26,8342652	61,3678088
22,8712848	355,732183
106,922665	206,107215
272,101935	204,465616
118,772769	46,9696404
49,7994726	564,160912
47,063563	284,327466
42,6861869	106,508269
149,249542	37,3082904
45,4220965	224,827806
167,837241	192,029519
22,5508117	59,8202649
85,692979	159,309171
88,3349659	52,8009019
77,4075758	167,610691
107,829263	312,819313
