# Supplementary material for: CRMP4-mediated fornix development involves Semaphorin-3E signaling pathway
Source: eLife. 2021 Dec 3;10:e70361. doi: 10.7554/eLife.70361 (PMC8683083; doi:10.7554/eLife.70361)
Supplement: Source data 1. [file elife-70361-supp1.zip › statistical analysis Fig2 Fig4 Fig5 FigS1 Fig6 Fig9 Fig9S1 Fig10/statistical analysis text format/Figure 2D.txt]

siRNA MD Ctrl %	siRNA MD sema%	siRNA CRMP1 CtrL %	siRNA CRMP1 Sema %	siRNA CRMP2 Ctrl %	siRNA CRMP2 Sema %	siRNA CRMP4 Ctrl %	siRNA CRMP4 Ctrl %
94,39351	33,94222	104,444	144,3287	69,10867	65,18846	50,60145	46,44751
46,10947	50,02489	84,87209	128,3364	73,91157	80,71206	57,8887	123,0482
43,28457	77,43671	47,92456	117,9975	60,90383	56,83857	66,86755	74,689
40,66591	140,6314	52,70558	73,59643	133,8007	116,0647	74,43669	53,07338
70,03359	65,44059	97,77824	51,40958	50,97068	94,06216	51,63769	127,5555
114,5034	151,6559	42,7432	153,3232	108,5797	71,43064	45,59141	42,95153
70,73451	58,23169	70,19257	94,57501	104,9416	96,87774	92,73727	40,74391
73,89982	60,01666	76,7872	56,13328	84,36511	134,3738	61,22093	46,42931
76,05729	33,14846	52,99917	87,1659	97,2186	103,6986	43,71727	87,47952
53,60566	118,4848	66,46603	63,58986	180,247	43,84176	53,84891	33,00942
80,3466	49,93251	67,69968	160,2152	80,42604	115,6786	38,61266	55,92379
73,80306	42,60352	89,13046	78,50258	78,23477	68,6562	63,09307	47,69627
100,5341	164,4128	70,92567	62,22014	55,82092	148,9681	42,82398	71,92317
68,45902	177,1394	67,13963	226,2124	72,49114	116,7764	88,20166	80,04133
49,15492	342,9376	35,44304	80,22781	80,68977	46,61791	83,5527	47,87121
41,45411	55,17469	67,85545	169,5525	34,54813	84,03667	87,57169	79,97095
78,03001	62,01062	67,33543	98,38424	107,7808	101,3297	80,87643	59,80262
49,61635	57,45249	144,5289	103,6048	173,9882	114,4446	52,20969	63,5769
76,51363	216,9787	97,7533	105,0679	70,28187	67,01274	49,11237	76,33143
74,52336	51,77382	61,05474	79,46058	76,01736	82,35294	94,15598	62,12461
68,26249	91,91917	79,9679	77,06613	101,8696	56,50393	63,76664	95,04166
59,71712	103,6853	53,86113	121,1727	53,53923	80,6825	98,9437	86,21696
49,54268	71,76475	81,15452	84,80296	138,0063	58,04347	107,5035	89,36906
243,6728	108,7824	114,983	113,4987	83,81258	114,6699	53,93548	77,80351
46,39284	92,91501	82,3501	135,1349	73,33697	54,4577	74,57344	57,91729
48,11914	103,4003	104,1095	69,53407	46,31326	75,70606	81,69655	95,68044
32,3554	122,361	71,83904	148,1432	79,99863	77,8757	66,42471	78,08002
45,98499	120,9093	57,84932	123,0668	121,4209	94,87735	150,7917	39,12828
66,70778	56,1211	89,18843	93,48399	103,4064	42,35191	77,80771	36,61076
127,5602	69,09111	96,72684	141,4724	176,6544	207,9589	76,4174	34,05226
90,52982	73,0668	60,91867	217,0105	62,78381	64,98429	37,19236	56,10112
56,20216	121,4393	122,8211	84,01035	97,81441	59,1044	103,0473	73,81411
62,23486	103,8204	100,0001	138,6914	71,85827	98,86269	47,08308	83,61427
63,93161	61,9448	55,90991	198,2391	74,18344	79,32248	80,57274	85,05077
104,7227	53,0805	78,70254	137,0266	49,37008	89,54957	38,59566	79,73044
50,35029	148,3929	98,81894	83,64413	92,31844	98,23496	84,83344	128,8014
60,61387	86,07031	61,5881	129,8107	50,38302	80,07555	156,7382	251,0124
81,69115	104,8573	90,58813	96,0027	59,34628	162,7503	105,1791	68,40861
58,05202	73,1227	120,7518	68,63624	122,772	79,56864	51,91319	69,12956
61,81501	86,5509	97,19566	67,39362	104,3222	51,59327	54,35034	121,5668
97,73549	64,53252	103,3051	160,3515	94,44823	130,0871	42,59226	51,42636
75,71088	80,37201	97,17532	161,479	74,07825	125,2576	72,48917	58,33714
66,12464	159,8394	81,62378	148,7304	72,44229	74,27021	95,58467	43,51634
58,82291	90,68294	124,8839	65,04424	120,7304	192,1227	83,8184	87,93016
53,87379	103,9423	79,55399	73,32318	99,77129	109,0379	105,2575	71,63648
99,95832	147,6017	78,49973	175,1297	124,7417	87,53076	104,9256	81,47083
100,8264	79,77779	40,46186	57,531	119,6774	124,8315	154,2239	44,92804
88,30976	156,3429	61,54916	90,72311	65,87383	164,8188	38,58986	94,68319
47,60737	59,21967	160,2942	145,693	53,57159	39,62546	91,95955	116,1029
86,87653	154,6429	112,8638	68,42228	65,05842	116,1883	110,3543	86,80776
60,82796	52,71353	57,55748	102,2097	108,8983	129,1962	66,76418	89,59398
65,24614	236,211	48,14399	44,20043	90,11431	70,5501	43,56812	59,13706
53,60428	137,7545	83,81127	64,97096	86,1716	160,5084	89,53719	54,98911
73,4504	119,2867	99,12981	62,18229	61,42593	94,54592	54,19279	112,4858
44,47162	89,28435	42,58306	133,5735	42,62122	76,85162	116,3334	75,58989
86,5255	65,47592	191,8173	144,0028	72,06865	151,7826	57,42006	48,4708
56,72871	75,53559	234,5609	74,11667	42,25636	75,49289	56,78948	49,72816
53,4343	258,9038	105,0255	98,04099	102,6527	41,85466	156,4987	96,10289
86,81833	42,6377	128,2987	113,6888	87,08321	111,3282	98,67659	155,6304
103,1816	124,8741	87,18275	130,2854	73,12122	279,889	79,03888	79,29199
61,50716	93,71476	48,70754	102,2716	102,736	90,46588	108,0537	38,41013
167,4548	106,2284	129,3066	140,1434	121,4479	156,0708	53,84712	73,17153
73,67996	116,0673	44,68063	147,6912	62,64776	43,77963	87,21541	71,81901
68,41653	134,928	34,98996	197,1443	90,22208	123,031	44,41322	62,59665
102,5211	134,9114	41,89393	81,33544	112,0928	112,0181	55,18264	68,49058
82,9528	58,86355	62,70843	136,926	98,24289	111,7783	109,404	35,38059
109,3732	61,73303	71,64937	149,9343	44,15734	223,5211	71,04108	54,81097
97,5221	202,7995	103,2239	135,843	56,09922	51,90521	61,45924	94,75156
202,2674	67,41007	89,15015	126,6324	36,20293	129,7226	84,26085	75,10886
102,6336	175,9276	51,78477	117,5639	117,8043	90,29063	39,99537	61,92868
95,88286	178,2655	109,8295	49,26432	74,50974	138,2906	50,69322	66,07182
49,07802	119,9957	81,01888	101,8001	70,47619	252,4715	107,7338	75,67706
86,50124	59,27995	98,33042	236,24	47,01126	84,10502	74,73039	103,5201
76,70624	57,57535	43,36276	131,8411	61,77237	101,9114	66,60004	75,36017
63,90112	168,6289	45,96219	72,54589	59,68779	117,7535	88,15568	57,00121
100,3057	110,4545	82,47437	302,1	92,59781	98,03229	213,6757	98,04081
53,87818	78,68312	78,75745	96,09306	76,77385	75,88625	141,4592	47,8998
93,63162	72,00285	118,0554	88,74083	94,29118	154,6491	62,03005	122,545
75,88178	79,80782	98,74959	183,688	69,71498	54,27602	90,62901	52,06974
107,8233	155,0589	91,72464	110,8133	55,49463	124,6946	63,83921	52,23128
108,0467	53,126	37,61522	63,3374	91,3762	54,09348	77,17333	129,7981
134,5474	89,82637	42,48549	226,709	129,4833	224,7249	100,4794	103,4865
76,42773	103,4403	86,08189	145,9973	127,8677	196,29	104,7775	108,1219
113,3124	156,4009	95,51704	72,025	60,0595	110,7135	58,29615	46,89715
217,6531	100,0842	141,9085	52,79374	180,3192	107,7748	61,28471	86,60342
75,97138	196,2239	90,76555	58,25207	89,19671	67,2799	57,49084	42,09444
41,44927	77,21801	93,56625	170,6829	114,8435	49,03693	65,8715	64,21668
276,4582	110,5046	125,3838	91,18078	119,2567	193,2647	57,86311	100,7127
109,4967	40,1763	47,30435	165,0288	90,11603	106,9887	123,0061	90,76117
104,5266	75,27301	96,09262	69,45422	60,57239	88,10343	106,3191	77,76592
51,12903	107,8714	71,94209	77,80995	68,42738	81,04756	108,3362	86,659
78,38774	110,5092	65,62202	95,29739	56,8225	168,976	133,4104	199,4998
85,08048	62,67666	79,24574	134,9365	89,40581	53,63179	140,3678	121,8491
140,5956	202,1252	64,41878	109,2068	61,50156	207,6866	111,6826	122,5336
102,3809	59,05824	89,42821	37,4262	76,07327	114,656	51,66748	60,90224
64,93021	161,914	120,0789	100,7349	77,28225	91,89338	102,7192	60,40721
200,5981	80,81934	159,0397	61,2046	132,3619	97,75034	99,64645	73,67836
89,53538	69,97863	92,0517	179,1478	90,97428	260,6513	41,46486	47,16586
88,12801	133,7296	121,3263	103,6175	70,79969	113,8096	70,64582	114,669
105,1587	56,59315	55,36321	55,86025	119,2205	156,0858	96,86723	58,12641
63,28866	190,1918	67,18842	161,311	64,32164	100,2334	67,42295	49,92069
92,77782	83,7066	86,21425	132,9601	119,2205	83,09744	145,3066	60,04574
141,591	142,3512	99,2357	71,20264	64,32164	73,09852	132,6245	56,20629
262,1252	102,5296	80,4072	91,32057	139,581	131,0895	87,05247	104,1589
61,22934	222,9967	126,7763	116,4068	88,74637	185,6355	136,88	94,68779
130,5216	166,8887	227,8519	71,88499	182,4649	159,1611	309,5914	109,8743
196,1079	93,24017	70,25559	60,93945	85,76754	132,3735	71,47433	64,1427
54,05323	119,5255	98,72575	135,6122	118,4738	96,59408	70,75398	59,47294
258,2056	183,7511	95,45337	60,85566	75,47897	67,68653	91,19601	47,81843
97,10178	70,8643	45,57584	56,39668	64,15282	106,9801	59,0149	83,94215
71,72318	183,3575	175,0522	223,877	82,78678	122,3621	103,1912	82,91732
66,56875	156,7538	170,3931	174,8166	298,7322	258,6744	82,06961	120,81
95,41889	94,1711	60,88126	124,4296	64,04269	229,1906	74,10101	112,1373
75,28132	61,58592	94,82134	47,69945	70,89053	181,8837	97,73412	152,4233
242,6867	160,1066	66,14291	128,239	73,66626	45,70845	193,2954	149,0851
222,8944	75,63836	63,65089	154,2217	163,3973	73,33354	58,00006	98,87252
65,27246	62,26258	66,12782	217,1415	54,94252	137,8675	81,49122	114,9499
168,4748	177,8759	93,64282	176,2362	50,54691	88,64846	126,0012	62,48668
127,339	62,0157	79,42076	176,2362	144,0456	89,2702	75,59389	139,3977
121,5859	90,66677	61,29386	118,0837	72,54813	90,50059	66,90373	101,7343
59,06817	53,20382	295,3542	84,96156	42,64457	68,96449	71,03209	110,5548
70,98462	78,41453	74,45204	67,7966	64,85403	76,23931	126,045	73,47383
56,7682	84,64862	72,00947	207,042	66,24383	95,76839	178,2811	113,5024
356,3693	142,0743	128,7431	41,09651	84,08574	77,49606	53,12257	153,8534
104,6892	119,5008	107,3827	140,5978	105,5132	287,955	129,423	65,35708
93,74963	52,56065	147,3898	72,36847	93,42286	152,1378	211,6968	149,9522
161,5599	194,4345	44,46383	157,1778	109,7364	55,31274	68,58275	71,11726
127,5792	65,06046	60,81125	88,41267	56,42466	122,3047	46,23538	62,59385
56,91301	64,90804	101,4939	102,9614	102,9337	171,3538	124,8014	82,33912
52,73986	99,847	67,58877	75,88236	64,74777	104,0836	74,78597	84,48497
101,753	89,62937	60,28423	68,37634	150,9466	186,7009	89,37106	103,1886
57,83724	102,004	42,13699	82,52927	121,3753	114,7216	96,85263	145,396
81,64636	104,9241	127,7853	79,91256	74,89773	143,0115	57,94068	142,481
132,7491	199,9838	69,48288	144,7383	128,0614	94,23634	157,2488	212,5325
233,9873	237,3322	138,4827	247,7548	73,52293	234,66	53,13976	193,849
91,36191	214,1494	130,8605	58,37415	73,58571	59,08084	58,77478	58,64423
91,84735	141,1792	128,5991	129,4339	124,3171	98,51391	60,94323	154,7703
103,0973	35,11472	71,89833	250,8116	135,9569	204,5479	82,83914	45,82813
38,92113	142,1127	100,1561	69,17179	81,37557	150,2336	78,76318	174,6965
61,23049	93,28405	102,9891	169,0857	167,2445	120,375	40,31886	87,57388
154,0476	86,60194	101,9266	62,57542	151,8507	103,8736	64,03254	131,6112
63,87849	89,40744	140,5521	103,0176	77,51084	135,2096	61,27651	98,39269
80,05769	209,5724	56,99917	106,3363	131,6408	166,9263	60,31545	89,88248
72,55619	115,0567	53,8876	83,83424	139,3338	105,239	80,82585	81,70874
65,63458	90,03075	260,636	146,0054	154,9476	77,59333	67,80082	104,1139
176,5902	228,9409	53,50934	123,2123	89,34625	65,01	55,70067	83,84259
68,26157	137,7358	137,4978	129,7682	201,0243	156,4614	55,93578	286,4237
119,5068	111,2355	174,6602	50,60844	159,3162	109,7518	207,2277	49,49344
66,54658	89,66794	105,1235	85,01888	94,5772	57,60256	49,85552	112,8134
76,26653	83,30684	216,9529	76,85918	109,881	126,6656	99,35215	80,89223
83,73339	273,4571	104,8756	206,5106	84,95577	74,72697	115,085	86,07801
77,6605	61,14643	120,0988	52,02586	103,3624	93,19405	58,71101	129,5258
208,6934	73,17558	68,32099	175,2975	151,302	102,6571	80,57474	31,57533
97,84588	140,2356	80,11142	72,1731	54,7105	58,13924	78,89393	58,79618
107,1233	64,26786	120,6026	104,4538	205,6037	71,41671	105,0977	67,07368
159,1678	62,95795	68,83532	69,96506	74,21858	79,07075	233,102	120,2854
118,1239	164,8643	89,15212	152,8472	80,66299	75,14261	66,1484	106,5772
77,13949	150,0296	73,04403	61,65789	179,9	58,80489	167,037	207,5234
131,7271	142,8653	78,5389	119,2394	43,36571	162,6312	108,9532	89,69494
111,3011	81,13966	69,08385	137,4768	247,7476	77,48514	190,7381	135,0518
100,9929	178,4082	128,2134	124,0268	99,9399	110,6193	109,3576	76,23906
170,5307	58,63862	147,8562	88,30788	58,89294	182,0825	177,9748	116,2256
68,16411	91,4753	87,00992	208,5204	48,16089	164,5632	209,6553	92,31242
114,5976	295,2233	212,3052	133,5993	195,2248	162,6832	84,86543	156,4581
82,72901	110,0697	76,56165	92,25079	85,46032	265,7509	137,5516	141,9122
142,1605	62,83809	121,747	62,84275	80,59851	166,1771	105,3201	60,96162
56,53634	131,7371	67,06153	127,9498	144,3064	133,3123	99,84098	177,488
193,3585	72,95803	57,0158	210,5585	80,56916	139,783	87,5405	38,99872
115,2507	118,6906	132,3641	126,7236	119,0148	93,92847	61,82472	205,4481
191,5124	71,08831	105,4613	181,9415	140,5464	265,0269	215,5664	59,96797
83,44979	292,1781	112,5282	240,6653	64,74005	69,62586	184,5541	94,96749
126,6459	154,5088	96,05827	86,24268	130,4472	71,81263	152,874	125,5048
201,4108	92,11848	229,2152	120,2392	97,59416	148,372	165,2764	116,7998
157,8581	56,70631	187,4384	139,4943	70,45562	102,2809	124,4418	139,6412
177,1623	155,1429	132,4527	177,1784	61,58512	134,3678	48,79129	183,003
119,3527	241,8476	57,75962	249,017	64,59887	346,2767	152,7988	105,057
109,1993	239,7227	216,3089	177,1504	74,94958	63,49016	66,52607	154,2571
38,51928	190,6387	199,7289	72,13285	109,1656	153,663	217,2312	133,1047
185,4303	186,7568	137,9122	79,16895	42,78169	197,6354	68,84625	89,94305
164,9874	96,97823	85,7627	50,82065	72,85385	161,6495	40,17211	196,5555
60,16122	84,84792	74,83445	67,93136	150,9232	131,3633	119,4967	89,08915
104,2118	75,66215	180,4309	194,5508	205,5855	97,19846	149,8297	234,7974
83,98558	213,6495	126,101	64,21598	57,24692	104,7818	75,34117	159,8517
103,516	113,3819	171,9557	224,8007	103,8627	106,3535	70,46108	137,4296
139,5526	155,2827	100,682	131,4368	223,0514	89,29848	145,9542	92,79445
108,8404	161,2759	156,3088	41,23018	69,10568	137,1858	181,4452	222,0235
65,68124	117,5899	63,73797	229,7471	73,44816	200,5958	81,72173	279,3168
228,8176	221,6863	48,07201	104,5286	64,66743	154,8655	149,3134	99,2156
93,60714	156,1369	52,45881	137,202	59,61216	138,3935	178,6795	70,31773
56,93771	154,036	157,8785	156,0065	78,2864	192,3016	37,12478	110,0212
105,7871	115,9809	262,8075	331,1705	70,40763	184,5126	210,0129	195,9165
51,89599	119,5938	74,43301	97,28886	116,5349	225,3603	147,4343	193,7804
167,8342	67,1244	134,3893	72,15232	58,56987	183,0196	238,5741	126,703
89,1116	196,5446	145,0122	175,1443	170,6376	72,44936	87,09765	158,9033
85,88855	145,9625	87,00685	66,05322	264,4922	143,6733	150,435	74,1292
157,5697	165,6606	167,7044	167,2023	107,6559	72,35359	213,4317	153,0715
224,0946	136,2176	102,0511	63,86507	82,10228	157,1358	59,13626	69,5748
59,74945	124,6409	61,9097	55,04971	147,6843	236,7343	153,0137	209,3892
115,6477	56,53149	53,69223	139,8472	87,66338	84,45274	86,17438	49,0258
44,7961	110,6362	139,9529	185,3697	166,1893	252,284	185,9984	156,7472
100,2126	55,69894	127,4762	148,3152	52,21072	90,28806	223,3263	44,44501
117,7082	149,8287	137,2412	76,33019	151,7721	80,06204	154,4816	168,7598
55,52873	88,35757	76,13329	82,05148	171,4346	134,473	89,96645	79,62967
73,85224	127,4584	118,6317	94,10597	116,8051	131,0381	95,09425	74,53686
86,75159	197,6862	86,41267	84,3536	90,35533	236,4808	106,2014	121,4532
50,35698	106,8501	138,8363	68,72134	86,56495	225,6973	186,1915	45,13257
57,06843	66,17799	117,2904	90,46758	93,44407	258,9958	49,11717	180,0497
48,54431	138,4665	97,85438	92,56406	146,1934	282,3562	121,92	70,05883
123,733	105,9915	206,3502	263,3087	132,7105	80,85474	98,68039	126,7825
128,0117	131,4535	120,3812	114,2239	112,0603	175,2413	144,8564	98,20676
45,15175	112,0725	56,05583	71,04513	87,92432	250,7751	129,9942	104,8332
63,67965	292,2049	152,9343	105,4494	75,81918	150,2951	60,65133	127,699
81,87845	158,2528	107,4018	74,94077	192,9343	121,1553	88,71968	169,1709
127,1632	204,8364	122,2709	89,41114	85,65614	69,38269	201,4052	81,93566
109,124	187,8697	150,2749	157,6142	109,8596	152,1971	273,3889	75,73444
63,6681	185,8018	103,3479	67,9423	150,6809	259,8386	75,25861	229,875
81,08885	207,6907	126,8859	169,0069	61,18941	91,28343	78,90453	120,4052
81,54335	131,6142	123,8137	138,1789	95,83052	52,50102	98,9273	52,68532
46,21363	310,8686	86,02523	187,9251	197,7136	221,3397	184,7848	150,1907
200,8272	159,1034	122,2092	50,23566	139,2479	207,2127	237,5515	175,3973
191,4817	236,7526	118,5545	154,7984	61,86278	198,6126	113,7437	63,94917
83,40152	97,55466	62,1556	82,51483	184,4526	153,1475	106,9331	187,0626
102,5872	67,92531	129,3145	206,1597	163,7401	171,4093	70,05783	78,84654
161,4375	83,07081	47,86003	65,46101	201,6565	119,7846	56,85366	146,7555
156,4406	172,7164	131,2012	184,4959	138,4052	200,7561	172,2168	104,0327
