# Supplementary material for: CRMP4-mediated fornix development involves Semaphorin-3E signaling pathway
Source: eLife. 2021 Dec 3;10:e70361. doi: 10.7554/eLife.70361 (PMC8683083; doi:10.7554/eLife.70361)
Supplement: Source data 1. [file elife-70361-supp1.zip › statistical analysis Fig2 Fig4 Fig5 FigS1 Fig6 Fig9 Fig9S1 Fig10/statistical analysis text format/Figure 5 supplement 1.txt]

WT	KO
112,7291104	117,1178481
127,0052472	137,861677
153,2266381	124,0296767
187,9555357	121,1705148
196,1689035	199,7282021
