# Supplementary material for: CRMP4-mediated fornix development involves Semaphorin-3E signaling pathway
Source: eLife. 2021 Dec 3;10:e70361. doi: 10.7554/eLife.70361 (PMC8683083; doi:10.7554/eLife.70361)
Supplement: Source data 1. [file elife-70361-supp1.zip › statistical analysis Fig2 Fig4 Fig5 FigS1 Fig6 Fig9 Fig9S1 Fig10/statistical analysis text format/Figure 2F.txt]

WT CtrL %	WT + sema3e %	KO CRMP4 Ctrl %	KO CRMP4 + sema3e %
124,092733	101,518446	87,1864924	56,8536974
143,163275	45,1079675	73,1542846	51,8429245
80,248051	84,8811528	56,8892979	80,1003412
82,5443916	98,6787548	52,0563628	112,096471
145,921753	94,6443258	52,8834156	118,587797
60,7956544	94,5990621	55,5260948	154,865549
90,0903888	148,470303	107,848473	77,4286541
91,2517843	102,593412	145,07722	182,79943
31,3433354	119,703273	140,691104	153,892963
100,776531	66,2397773	176,28404	61,9027079
100,896489	171,358456	146,072551	60,1241654
108,744431	122,650815	80,1188007	142,775712
102,034787	78,374544	112,115755	64,5664837
142,329343	122,386311	88,4363013	105,481203
83,3839119	93,4972731	59,3173851	124,511987
67,7537825	92,9395797	73,5068286	73,6386823
79,1701046	101,377998	66,0292365	101,558059
65,664202	83,9313604	118,292939	201,244453
140,097266	137,411993	84,1528668	106,787215
188,887798	79,5178713	120,347056	58,4338
78,7120659	108,016114	187,10429	144,509589
138,48938	113,257016	96,9838868	155,923676
74,1605504	93,2007307	147,866916	101,542731
140,620313	106,779651	78,4478838	98,4372449
124,239142	99,1436855	126,085003	73,8994232
90,0590954	76,8109909	62,1257056	83,9788198
139,732735	75,5475193	115,777005	110,56499
99,3571513	55,2820528	145,28868	63,6036215
134,170517	74,4438676	82,4366251	114,802276
126,546286	134,103087	194,820043	88,5889221
104,387381	68,718104	95,9786666	128,771853
82,4954025	102,015043	120,283602	89,2422575
58,4143746	142,050683	214,513887	118,488248
93,5453308	60,1766782	125,188562	97,9999849
76,7705702	86,6261333	74,1708771	91,5305797
84,54568	93,4494016	104,671786	147,619855
75,6266842	101,86137	125,54671	89,8265345
105,811604	143,948964	81,0361733	70,1468649
70,9583772	180,841478	116,586587	65,735697
95,7436932	156,51327	155,762484	108,465383
106,722094	86,7306309	96,2679208	157,441148
99,6775363	188,118874	86,9755264	131,038914
85,3682497	91,1228852	142,448715	90,3325233
81,0953947	102,972472	168,001975	117,56692
49,6497969	155,417814	101,692055	75,194392
119,612559	82,6779474	59,2755215	67,3720023
67,5757081	66,1067803	169,585374	72,1029156
64,0978548	85,2339488	122,071539	112,908691
101,864722	78,7001446	60,4626999	165,774965
90,9192917	123,263271	32,2600026	79,1267659
131,121458	79,6894263	118,644165	105,65492
73,7405108	183,466214	41,4287842	187,960681
186,223387	111,48931	32,8048883	115,209869
39,6310611	88,4038973	164,817048	51,8124334
96,266554	98,0854838	48,4101116	97,8106099
90,6421215	93,1334871	54,5975146	110,786669
119,213568	117,683544	70,4755104	65,1756481
98,3566934	77,9425831	112,114601	83,1405595
110,646623	94,5929151	86,460967	78,8571249
108,22306	110,837364	95,7243536	122,26388
132,999063	135,981064	61,6455931	66,1859776
79,4672058	98,6826664	78,8373469	87,6651216
82,3201221	151,029285	175,524892	134,584956
131,557703	127,037667	88,7529152	113,270794
85,5308637	175,251878	92,1062862	197,428605
92,5286674	120,484304	71,0095182	84,4889291
71,9629331	143,959022	72,088082	188,129453
83,0571938	128,72956	90,4154264	97,2766021
67,5829726	141,497274	88,7988992	51,1159158
115,076504	85,8786304	97,61662	102,587507
143,820437	153,046406	87,4531666	52,0388922
110,641594	136,154854	70,7675665	114,562796
155,705229	185,716359	69,6008255	84,7651627
124,124027	106,472678	39,4798206	83,256426
79,4008935	89,9218141	104,72189	1,29074457
72,1996666	132,076613	250,060124	114,257681
78,7060411	150,766308	123,899814	136,738211
119,206412	111,693661	90,2094423	123,878804
63,8529896	160,437958	89,5077869	82,0006338
149,701473	120,077661	42,469864	104,351284
80,29385	86,1367263	81,2521832	63,79634
91,5020457	116,590867	49,147664	77,616345
73,7283431	183,151136	180,426388	49,9154876
46,322787	111,694785	165,047134	148,666353
116,247314	79,3544751	135,973799	151,752791
113,272701	96,0766084	82,8814207	78,8128291
82,7877579	121,58138	67,9059968	59,7396178
99,1126017	157,114396	44,4973383	131,043793
116,146361	93,8349693	112,001824	110,358807
89,9182838	126,249926	99,4210054	104,882812
105,525893	174,099365	174,062102	110,086222
74,6378145	118,681639	77,8886577	50,1058063
83,0107976	167,840313	127,905785	64,5318298
81,1145103	135,291803	127,010537	99,3731187
151,366851	117,979019	119,196009	70,9792009
58,7298212	110,48358	61,0361045	67,0077469
115,181579	128,391062	138,84918	84,766463
105,024953	124,445822	76,8261471	70,1040076
91,0058273	114,06728	101,578224	57,2758429
61,8182018	81,312593	79,426897	78,0242684
113,826028	132,662992	59,5082339	96,2100078
103,550238	92,3564317	120,076386	87,9245261
89,6788309	156,154336	150,210186	98,645269
105,503409	107,526955	109,042675	67,6871644
68,4531839	138,478663	84,2911436	55,0057974
84,8828024	128,94349	100,985848	82,9972491
145,695527	119,806281	57,9963255	76,9624399
80,0552965	109,200877	109,110753	91,8877943
68,1055836	160,509681	69,6308712	148,129777
48,589608	169,726483	49,5490387	146,800683
103,071782	166,637877	90,4265011	109,570519
118,648813	151,491637	91,26022	112,846048
87,3013893	93,4041788	104,687991	145,518931
54,1318753	111,855544	80,886553	103,858365
120,435829	123,787045	65,7116695	93,4340828
75,209129	112,066443	90,7225525	68,1469308
78,0322003	92,279537	76,3832979	121,489929
98,2453999	107,08852	76,5134514	143,287632
101,83517	157,402639	77,7710558	53,5120341
126,007325	92,5012277	53,289791	84,9163986
67,151819	162,007105	112,773877	75,5052396
110,960912	126,123342	103,905024	117,292958
101,220912	127,374118	46,8605649	128,971434
107,378337	106,007722	111,161011	115,857722
104,969868	166,110856	73,9674097	107,489838
100,431279	142,606921	106,885593	82,9774669
164,603764	100,623066	83,681578	109,08756
73,7494779	155,785826	95,9678459	119,967925
165,689059	120,519693	119,423982	78,8753137
95,78904	176,642288	115,797148	106,020631
96,2270253	144,297931	113,331736	142,144082
153,139702	133,533342	85,9259747	69,0738307
94,8962066	156,204925	109,124123	132,608772
92,8569221	166,774129	77,5183889	108,287266
80,2522549	143,286608	91,7429065	94,5334293
105,48902	135,135315	118,179475	150,945266
140,315818	124,001991	121,389244	84,6480424
103,884797	151,817877	104,649791	183,354977
100,999221	172,608462	127,560756	76,7595697
97,5587433	80,2794604	157,043788	89,997977
161,298414	121,419722	138,409469	51,0840037
120,61525	174,794791	83,9001375	95,5839342
78,9203121	124,156905	129,055883	105,878336
87,6269554	96,1458586	87,6657199	102,72955
130,348955	97,8206801	90,9866794	105,830722
97,3494187	155,697464	99,5821283	137,059502
77,0118835	78,4638901	117,307692	115,927574
148,901948	142,82389	55,6442861	106,333191
124,479098	130,132436	84,710527	101,643846
124,209292	143,381265	119,311291	91,660094
110,146175	91,1106893	133,935188	124,013663
60,5872574	114,915606	104,231207	94,6655731
59,4138964	112,427608	70,2471686	88,0523587
81,677693	63,6921824	86,9465141	185,917828
109,257763	80,0672265	61,5769386	55,6010074
73,5241066	94,7004879	58,2991376	63,911657
99,5595525	100,076149	102,199166	109,023105
75,372307	146,604653	102,251244	132,346308
46,8496013	144,000647	81,2898631	122,423222
110,430386	133,915496	48,3818702	76,7522535
90,4089228	177,68046	102,111186	42,7257867
84,0033897	87,2612094	83,3901589	185,851702
180,201102	146,014468	95,4766866	79,4068197
74,718493	82,2011131	101,759269	130,08027
106,510269	106,288581	46,655345	200,635792
128,165437	118,060737	73,2149132	164,436518
106,008243	87,3543479	80,279235	183,229773
72,3323023	99,9073926	92,8145996	75,3153509
122,884391	80,6077988	60,0973234	152,081653
84,2151185	131,105664	100,429502	146,575418
76,2146112	74,06597	152,712834	81,0872266
149,856755	180,258277	99,0424074	29,5302926
75,4165708	100,410525	45,2025493	82,4729025
58,9646183	112,204814	80,3130077	114,495141
80,084932	127,753968	94,8315988	89,5316901
152,196653	113,065377	48,351645	126,099911
133,915312	170,3784	105,809018	94,7379433
128,002399	105,933916	112,600178	102,05627
124,314113	222,146269	88,5309951	130,187122
118,656639	103,080004	61,1059649	97,2750143
84,9004705	128,985056	83,3200592	86,303271
58,3144929	134,130729	83,6406164	107,410244
208,432036	102,314055	153,224676	122,889371
127,316493	188,94764	121,454455	81,1820173
103,093837	134,161345	103,097549	64,1235171
60,4699582	90,9778977	112,702064	130,502287
83,4248243	132,276074	109,6523	114,374241
102,859423	207,971691	136,292043	97,9236497
99,8989087	106,626092	95,4727133	79,8357903
103,033158	131,744723	56,4441908	104,658191
67,345057	139,477434	114,564106	90,4604406
103,144925	104,814963	118,697578	69,1725426
80,8309624	117,873353	98,8031601	104,452432
120,929773	126,817603	80,5973799	99,2673225
120,259728	115,164959	125,67463	88,8816357
110,874869	171,931323	99,8143559	76,5650844
96,8734743	128,02158	89,6659297	161,244142
78,7695578	166,740833	97,8255952	94,6238538
109,573512	141,919324	78,2663509	174,871586
64,6479128	103,433931	125,32186	75,4169529
99,45959	116,308073	105,090283	66,6374581
85,4356943	197,441689	93,4917573	151,087485
154,57731	99,2482301	146,161205	141,848795
127,04925	154,910949	126,016046	197,34224
65,1639555	187,238133	117,660981	127,188727
134,400186	120,699047	106,003141	160,659646
98,2991393	89,0371121	174,23856	160,634246
166,073371	113,175852	167,310749	119,249578
175,026658	120,986025	69,1942536	86,0769369
63,9105507	135,581662	125,599563	106,816666
52,9832805	159,319076	68,3983237	86,1409348
94,693295	131,548487	92,8221204	97,4122339
87,3834883	93,1322564	132,519996	143,030983
114,647441	104,052518	183,70174	75,9117662
89,3198475	116,117923	60,3161367	72,6707179
102,174809	150,827609	91,127949	119,180045
56,9727448	116,230611	78,2664928	94,4880533
58,2551056	185,720436	166,544476	119,208568
114,936631	173,037735	85,0569432	113,295783
71,6537743	155,510909	104,091149	159,679953
101,492776	179,987714	97,8917217	167,973007
125,62543	163,402785	83,4533054	65,1477679
129,138136	98,553472	197,243334	99,2694511
87,5046606	61,6034817	81,5650116	123,766611
84,9404924	189,896547	87,6164349	148,196794
