# Supplementary material for: CRMP4-mediated fornix development involves Semaphorin-3E signaling pathway
Source: eLife. 2021 Dec 3;10:e70361. doi: 10.7554/eLife.70361 (PMC8683083; doi:10.7554/eLife.70361)
Supplement: Source data 1. [file elife-70361-supp1.zip › statistical analysis Fig2 Fig4 Fig5 FigS1 Fig6 Fig9 Fig9S1 Fig10/statistical analysis text format/Kruskal-Wallis test of Figure 9B.txt]

Number of families	1
Number of comparisons per family	4
Alpha	0,05
Dunn's multiple comparisons test	Mean rank diff,	Significant?	Summary	Adjusted P Value
ctrl vs. sema	-813,7	Yes	****	<0,0001	A-B
MDC 0.5 mM vs. MDC 0.5 mM sema	-876,5	Yes	****	<0,0001	C-D
MDC 1 mM vs. MDC 1mM sema	-175,0	No	ns	0,1150	E-F
MDC 1.5 mM vs. MDC 1.5 mM sema	-86,58	No	ns	>0,9999	G-H
Test details	Mean rank 1	Mean rank 2	Mean rank diff,	n1	n2	Z
ctrl vs. sema	2149	2963	-813,7	600	600	10,17
MDC 0.5 mM vs. MDC 0.5 mM sema	2112	2989	-876,5	600	600	10,96
MDC 1 mM vs. MDC 1mM sema	2209	2384	-175,0	600	600	2,187
MDC 1.5 mM vs. MDC 1.5 mM sema	2156	2242	-86,58	600	600	1,082
