# Supplementary material for: CRMP4-mediated fornix development involves Semaphorin-3E signaling pathway
Source: eLife. 2021 Dec 3;10:e70361. doi: 10.7554/eLife.70361 (PMC8683083; doi:10.7554/eLife.70361)
Supplement: Source data 1. [file elife-70361-supp1.zip › statistical analysis Fig2 Fig4 Fig5 FigS1 Fig6 Fig9 Fig9S1 Fig10/statistical analysis text format/Figure 2G.txt]

KO_EGFP Ctrl %	KO_EGF_sema %	KO_CRMP4_EGFP Ctrl %	KO_CRMP4-EGFP Sema %
99,5361458	79,6609204	44,1487926	181,258817
24,9240178	46,5980538	40,4174098	248,908601
142,486503	37,5654881	94,461143	231,103332
195,116027	47,436846	35,6749537	468,918768
70,5895622	75,4509202	57,1224152	134,742816
43,6405071	177,757178	62,5024594	223,569338
27,721546	63,8082607	112,353373	215,470235
43,8005257	85,0685423	144,82515	53,6951843
56,215676	125,458974	81,5604832	89,772802
53,1256196	72,6145996	73,0502248	174,970838
136,367936	28,6540554	80,5342971	145,181199
150,796747	31,4515835	55,1944143	67,9006823
35,5016583	32,7703383	84,5510896	208,931359
409,864921	30,9053195	71,1737562	76,1384142
418,433563	189,493555	43,9211092	38,8004235
52,0056758	59,0132041	340,858147	193,124917
54,7369026	68,857053	38,1826927	193,79994
84,4834859	317,738681	35,3743074	99,9602874
385,304395	73,74592	64,378928	94,7655737
146,294218	63,3832229	18,6694258	48,7024126
330,860021	32,064149	75,7918411	168,43208
20,9677534	56,76194	49,7262946	123,865832
88,8259957	29,4265461	60,7506097	170,180009
34,4754317	55,4430919	64,0418623	87,0152801
87,3472223	31,2915649	37,2142327	447,381218
81,6196563	78,728411	203,559807	68,5900628
44,4792993	78,3421656	90,7814163	58,8696568
64,9007887	91,5573157	132,826181	48,7024126
260,243043	206,692385	45,8855295	210,679288
53,7380918	101,042335	124,880548	66,3546954
51,8067716	139,314106	145,887879	60,3523308
61,2918841	34,4091303	315,664189	139,331821
45,2129976	67,7920341	155,248296	57,7130792
61,9706577	23,605263	202,585153	28,0071118
180,157085	23,8314898	84,3750622	130,557577
195,59599	48,2367526	195,365183	259,179759
54,1906386	79,4071845	58,6616943	73,3808923
45,3455072	54,2843558	132,650153	81,9388366
104,038674	407,46977	188,445736	96,7154448
144,042861	37,4328853	41,4801391	272,926415
27,8815646	123,301427	160,716416	30,0751355
90,4647877	16,5314333	47,4613519	168,293451
42,8017149	28,26781	63,1187408	282,361325
49,914337	26,5628098	49,8143702	164,985295
67,3120715	114,682616	55,4950606	35,3332798
40,2967149	51,326809	61,6524245	54,2173388
45,798054	30,9053195	288,463075	36,071616
36,1141305	84,0697315	51,4417248	60,9580395
162,946784	97,4449002	236,596209	111,693877
129,961503	101,693693	92,9004335	231,660085
27,3353006	18,5564707	41,5680908	181,864526
26,629018	64,9282045	182,069608	201,431963
62,7157327	31,1316396	238,305445	191,244478
49,2081476	147,292936	101,805731	47,7274182
89,6922969	56,9218653	139,569477	90,3439122
279,654345	120,183955	45,5850071	36,363114
114,389995	150,063048	120,687604	79,4669286
74,2258826	131,175164	42,0813077	65,4633728
231,257574	63,8082607	60,4500873	67,7333386
72,8408264	166,489388	95,0988549	35,3882372
73,000845	213,512479	63,6683772	228,331571
407,072148	44,4405069	31,5700857	86,3258996
47,0505074	51,7793558	83,2608006	100,580353
76,3446372	59,8794121	35,5868781	197,246842
35,7004693	106,742485	24,8266659	190,185929
21,8065456	453,852881	43,9211092	57,1073705
175,627047	71,2683358	105,236468	64,655722
46,9567902	96,5398066	55,3705655	48,3822002
81,0185608	59,9457135	26,4905639	107,188544
39,1379787	47,210526	75,7918411	59,0081683
32,2240743	35,9541119	172,253824	251,582334
50,5269024	13,3476597	56,308676	49,1061792
32,8366397	69,7895624	43,3200644	450,591462
63,6094497	183,059707	31,0204493	73,5828344
57,8543747	140,699162	227,484782	115,628101
22,2865082	71,0146	45,6730827	43,591253
74,2258826	44,0267524	29,6056653	97,6066497
108,474994	31,3853754	339,039528	17,2485162
120,663918	55,8294306	122,403034	187,108195
58,5606573	88,9860143	174,855832	269,116346
109,700032	106,251146	77,7926809	30,8827863
32,4503943	49,048129	333,586521	28,3273242
88,5060517	103,106165	65,5811414	431,07298
280,145777	109,567522	57,4594809	329,552349
59,7193935	76,6371654	113,079037	61,8492444
221,303968	66,8320156	76,0042878	119,611397
325,623794	309,638625	71,8114681	216,24317
131,214049	121,623843	85,2767532	402,411204
31,8378289	30,8116023	68,5717477	230,852434
15,9851693	150,769238	67,1205443	35,1862951
34,3817145	29,9728101	231,377079	167,575473
150,184181	92,3572222	50,5400339	96,9172692
98,3111082	84,1360329	211,66016	228,986235
28,4940367	88,8259957	55,2824899	62,3020843
30,7453942	130,187823	157,176297	74,641383
64,0619965	48,821809	66,1307777	446,337027
255,221666	55,4430919	43,1074938	52,8039794
101,693693	212,607386	62,5024594	120,906486
43,960451	64,2882233	36,6130641	405,335835
136,781597	40,8429789	33,8350284	169,037789
57,4407135	50,5543182	121,662258	70,4908606
139,314106	45,8643555	59,2994062	92,6975499
138,315295	58,8531855	83,3488762	47,5255938
177,519482	37,8854321	45,1598658	385,36463
153,473049	71,6157888	96,8507046	284,665889
112,150107	65,7944124	99,8777305	252,453415
78,5683924	69,7895624	38,3650377	34,2949725
166,274537	31,9978475	47,0363345	133,900449
28,8803754	79,8483547	74,7655311	40,6665051
126,098956	54,9906384	54,2563039	96,1096185
47,436846	27,2689992	57,5474327	369,982313
234,546534	84,9360327	180,536523	238,80467
43,3204698	112,337541	167,511368	57,141969
100,374938	188,908405	199,506471	148,426159
92,1423721	50,1017714	42,2937545	194,725861
131,627711	49,1030538	130,773685	86,2076293
91,1710703	59,6256763	293,982851	80,5254772
75,1858078	27,5615274	55,8836586	41,0357909
41,6154697	35,3416397	88,3039029	53,2077459
64,1945061	46,344318	82,5351369	60,1503887
45,8254698	110,698843	46,7356882	159,421296
145,494218	24,3777538	210,831432	63,1097351
47,436846	112,778712	174,30632	67,6150683
121,463824	25,0840364	63,4406937	242,384082
325,943831	31,1316396	142,135066	227,927687
43,2542617	23,8314898	239,711434	158,648361
270,859476	54,9631293	40,842551	61,5637481
85,1234671	268,823062	372,149017	38,2293133
251,11676	105,131202	60,3620117	82,6771728
106,996221	38,2054693	100,867497	39,1695916
76,769675	152,661765	49,8143702	236,283689
33,9953759	73,320789	37,8518208	63,3116772
86,8947687	62,6769403	27,128152	216,681653
63,8356765	123,687673	143,0733	52,8385778
127,577729	78,8221282	63,0156763	34,7824109
60,7182043	46,8242806	55,3705655	152,074886
49,4617902	38,7516401	205,75191	81,2148577
252,264213	50,0080542	63,0156763	254,186869
154,885614	37,6592053	193,276268	70,4562621
62,7432417	59,6919777	383,085256	62,016588
205,94731	78,9821468	76,3049341	67,0930315
174,17569	73,8121282	212,370711	60,8743677
47,0505074	124,261353	34,9857095	76,7441229
42,0680165	64,9945059	144,099486	171,878865
55,9893559	44,0930539	90,0557526	58,2005176
25,4702818	112,85639	133,339274	196,390236
98,4436178	28,1077914	50,0269408	77,1969628
44,3466964	21,6739428	285,08387	36,7322821
71,908317	58,7594683	80,4462215	358,130571
62,1306763	47,5967714	117,572503	265,683919
38,0454507	330,741005	280,56444	147,333012
41,6817711	52,6397869	92,3329033	149,031868
73,2270718	100,373719	74,7942517	59,0081683
30,8116023	63,0465917	34,0931481	257,111617
234,546534	191,592659	352,713556	225,204881
112,150107	206,074161	65,7489867	216,848879
58,5606573	104,35068	102,885035	67,6150683
252,264213	58,623266	52,7203076	74,9615954
54,058129	179,897752	60,9580395	158,495375
64,0619965	57,9920066	373,714712	138,07133
49,4617902	102,467395	27,2340595	254,103315
27,721546	68,5220453	76,7930785	275,063871
56,2818841	305,257516	34,984353	50,1647277
74,0270716	148,220392	43,5076989	94,5636315
108,474994	120,356172	51,2578748	212,141603
97,3785988	133,549572	30,4307516	48,0130322
68,0182608	255,767955	51,3415466	75,1635375
34,3817145	152,715958	53,4932422	94,9675158
43,960451	188,990958	170,702046	250,370917
88,5060517	57,0376158	113,107237	303,25845
69,7233543	27,2179573	61,7309741	133,447727
50,460601	493,232422	50,2081957	244,250282
150,184181	57,0991894	57,141969	58,9735699
31,8378289	117,036054	52,1145989	110,719001
18,3302439	160,100193	43,3057568	44,6845177
68,1782794	358,738953	25,284306	233,038846
44,3466964	62,3281752	149,435752	57,9150213
57,4407135	357,255463	30,9664581	74,9268792
91,1710703	45,1322311	35,7574053	119,764383
59,7193935	122,983457	33,8075342	52,6857091
57,2143935	67,4444207	151,552732	154,665065
205,94731	109,107717	44,8863422	260,474848
60,7182043	97,1768355	68,0679082	205,972013
104,998693	139,25042	120,453646	58,7226721
49,7818274	18,1247514	100,900566	126,706909
26,1765644	283,304621	36,7322821	124,959097
118,478862	80,365683	73,0117242	89,940028
226,275083	29,311633	39,4896863	76,5075823
49,368073	107,522067	68,5900628	48,1802581
139,314106	43,1257124	59,2937823	158,697317
159,868105	52,9989951	72,9585382	64,0010577
214,605007	48,8371404	56,7680008	186,690071
32,2903757	40,4368542	98,6999144	106,937646
37,6592053	106,444355	52,9222497	98,9508122
76,0520158	69,3276187	256,171339	112,585082
47,75679	29,1883991	239,661277	280,56444
47,436846	61,6713324	106,499164	297,054261
98,3111082	51,2900243	129,22789	233,811781
43,2542617	56,1703821	45,5757226	249,277769
64,1945061	41,7504532	48,7024126	333,904813
24,3777538	47,857253	61,64742	87,0152801
367,614132	124,271559	87,9066027	339,837863
50,5269024	46,2099425	106,617434	200,575357
20,581508	88,109213	43,1038147	38,111043
92,5560332	29,2499727	161,085671	278,092532
46,2117152	27,1308003	76,5421808	64,0846118
20,8077348	56,9142952	27,6379437	76,3403563
35,1816211	61,4970184	61,6325549	50,0810559
21,5140174	56,3191127	35,7654696	184,907544
43,3204698	65,5866326	23,3344348	56,7382025
251,11676	68,2244107	25,5698022	33,1181537
145,494218	54,6718022	42,33088	111,693877
144,335389	87,3035529	361,897568	412,766033
33,1565837	52,9989951	183,814397	136,776241
398,24977	65,4123186	20,3750885	141,483517
200,711084	45,9994649	78,9794903	117,981738
75,1858078	142,149756	190,909908	198,876383
26,3364898	55,6006963	75,8528003	43,6259692
158,709369	61,2249672	78,3737816	58,7716277
135,556559	86,3491621	44,6008459	208,980315
42,2280351	26,6482715	54,7883313	235,55971
112,458768	43,3361901	39,0022479	410,363322
37,2729599	125,298103	92,6975499	71,0272546
118,318936	74,0846559	71,5148106	48,5004705
220,823912	57,0372428	72,3223437	161,203941
			151,69
