# Supplementary material for: CRMP4-mediated fornix development involves Semaphorin-3E signaling pathway
Source: eLife. 2021 Dec 3;10:e70361. doi: 10.7554/eLife.70361 (PMC8683083; doi:10.7554/eLife.70361)
Supplement: Source data 1. [file elife-70361-supp1.zip › statistical analysis Fig2 Fig4 Fig5 FigS1 Fig6 Fig9 Fig9S1 Fig10/statistical analysis text format/Kruskal-Wallis test of Figure 6C.txt]

Table Analyzed	Figure 6C
Kruskal-Wallis test
P value	0,6642
Exact or approximate P value?	Approximate
P value summary	ns
Do the medians vary signif. (P < 0.05)?	No
Number of groups	4
Kruskal-Wallis statistic	1,579
Data summary
Number of treatments (columns)	4
Number of values (total)	35
