# Supplementary material for: CRMP4-mediated fornix development involves Semaphorin-3E signaling pathway
Source: eLife. 2021 Dec 3;10:e70361. doi: 10.7554/eLife.70361 (PMC8683083; doi:10.7554/eLife.70361)
Supplement: Source data 1. [file elife-70361-supp1.zip › statistical analysis Fig2 Fig4 Fig5 FigS1 Fig6 Fig9 Fig9S1 Fig10/statistical analysis text format/Kruskal-Wallis test of Figure 6B.txt]

Number of families	1
Number of comparisons per family	3
Alpha	0,05
Dunn's multiple comparisons test	Mean rank diff,	Significant?	Summary	Adjusted P Value	A-?
fornix_WT vs. fornix_CRMP4 heterozygote	2,485	No	ns	>0,9999	B	fornix_CRMP4 heterozygote
fornix_WT vs. fornix_SEMA heterozygote	-0,8961	No	ns	>0,9999	C	fornix_SEMA heterozygote
fornix_WT vs. Column D	14,69	Yes	**	0,0061	D	Column D
Test details	Mean rank 1	Mean rank 2	Mean rank diff,	n1	n2	Z
fornix_WT vs. fornix_CRMP4 heterozygote	21,82	19,33	2,485	11	9	0,5395
fornix_WT vs. fornix_SEMA heterozygote	21,82	22,71	-0,8961	11	7	0,1809
fornix_WT vs. Column D	21,82	7,125	14,69	11	8	3,086
