# Supplementary material for: CRMP4-mediated fornix development involves Semaphorin-3E signaling pathway
Source: eLife. 2021 Dec 3;10:e70361. doi: 10.7554/eLife.70361 (PMC8683083; doi:10.7554/eLife.70361)
Supplement: Source data 1. [file elife-70361-supp1.zip › statistical analysis Fig2 Fig4 Fig5 FigS1 Fig6 Fig9 Fig9S1 Fig10/statistical analysis text format/Figure 9supplement.txt]

0mM MCD	0.5mM MCD	1mM MCD	1.5mM MCD
59,6754386	182,780919	99,3162658	196,84191
259,420448	176,085388	18,6290248	76,5618388
27,9724576	339,433694	123,779394	59,1989645
585,524988	48,6233046	31,6213043	195,051369
55,3287611	22,2200308	38,5481175	62,3951729
158,515149	172,715738	303,782901	114,57556
24,3814517	47,8337096	150,134752	446,899076
32,9112908	135,876403	110,763197	71,8781231
92,7841688	67,8105616	169,904321	307,407749
81,7559521	72,2151612	43,8817482	124,987704
135,062891	125,382501	82,0929089	31,7608217
190,367653	37,2580497	176,272821	63,5794841
49,3549776	45,3931727	61,9524595	99,3980238
54,0386933	28,6463712	63,6612421	97,1787623
58,3036128	49,0997787	157,504279	63,8008408
46,9384393	50,2503292	66,1596197	141,816263
109,867927	89,6118776	76,4561635	103,138472
125,276745	45,5087728	203,234408	54,9578808
157,899076	29,065086	175,646823	64,0800382
29,7968403	92,2737712	76,3983228	288,966239
108,880974	101,034973	48,9024207	45,3931727
21,4065185	39,0824324	43,7083074	58,4432115
195,575841	58,919767	28,3333317	147,520774
100,500577	61,9186174	107,590906	70,1115811
11,9813278	31,9821784	83,6381755	60,6046324
98,5365956	626,32027	58,1062547	66,8335333
85,3708753	59,6994372	149,263399	61,0233471
34,4227153	88,7645232	234,740031	163,001425
50,4476873	133,878498	35,0966289	164,243577
87,984853	77,177993	199,35428	83,8933743
37,989804	251,231634	103,10463	94,6086329
105,020777	92,5868108	85,6021569	205,106707
278,79522	64,0800382	185,813693	49,4368169
43,2078346	123,895076	117,863533	61,8368594
47,2175553	52,2382278	56,2240313	111,774149
80,687241	16,5254448	77,9336646	133,888423
253,951287	103,10463	126,927768	149,78787
47,2753961	154,692861	77,827908	210,358579
141,128276	165,023247	76,1191254	71,7146071
118,850486	37,8502053	104,19734	27,2407033
85,7656728	304,514655	70,3667799	74,7374561
83,9172916	74,8291389	57,9906546	62,9534864
281,538871	50,8903193	99,2005844	118,758803
88,066611	365,177047	90,3097898	73,7603465
58,2458535	72,6098774	313,507057	53,7834944
44,4979024	50,4716045	101,559363	185,255379
78,6414203	31,8425797	201,896424	96,8996462
60,4071929	47,2753961	214,051193	91,8789737
103,812467	42,5916804	59,4202398	115,422996
63,1269272	78,2227055	86,1266283	62,0342175
51,029918	163,954536	46,288443	114,238603
239,284148	49,7398502	21,0695617	97,4918018
160,816087	56,2818721	90,1124318	20,2560494
25,8688775	39,7564273	63,1029286	334,764052
48,1128256	201,328186	89,8910751	41,5229693
316,077268	149,20564	56,1422734	49,7976909
46,5436418	76,6196795	49,3789762	359,135579
81,4429126	109,333612	197,795021	83,0460199
115,225556	131,250528	107,951862	53,6438957
101,78072	48,6472219	29,2046847	34,7596721
37,9319633	190,58901	89,8670764	71,9359638
33,609203	118,840561	81,6163534	62,0003754
79,4210904	112,751177	122,802366	212,543917
332,708388	56,2818721	156,098611	286,964266
218,190669	994,669608	108,125302	63,1846866
132,90147	58,5828102	241,73461	28,3094144
63,3482839	168,753852	294,126429	36,4445374
85,1495186	30,7499513	40,5120989	160,002575
34,2013586	89,3906023	183,84963	64,8357098
79,9075708	188,032873	100,245378	51,4007983
52,8303834	19,7794939	87,7296542	27,4959021
71,9698059	64,9273927	96,8178882	30,2973131
175,969787	75,271771	144,266725	51,3429576
254,669048	41,1281717	166,173716	144,80104
54,539166	65,0909086	15,5723337	31,5056229
119,21136	193,087388	42,4760803	129,031348
241,479411	224,130529	42,370405	36,7814942
33,3300869	58,0724126	145,325511	125,045545
33,7248031	147,833814	147,881648	88,57709
136,969032	63,8825988	163,01135	322,667125
45,0562159	140,593961	49,2393775	156,666768
32,4348166	94,3534341	198,271576	33,1904882
60,0942347	82,3381828	87,2530987	164,604533
244,208989	48,8445799	13,8875498	64,0221975
44,2427036	90,9019454	56,0844326	199,258529
79,9893288	57,9906546	446,01373	17,8155126
141,036593	51,4007983	88,2062097	235,659218
29,9942797	31,9821784	133,238427	74,3765007
85,1156765	76,7352796	96,3991734	49,1237774
70,809412	155,155425	31,3660242	147,439016
35,0966289	86,0208717	38,6876349	37,989804
31,2265068	262,072417	47,6123529	127,577764
134,899375	63,6852407	57,966656	47,1357974
151,496653	221,781675	63,1508445	57,0614609
46,1827677	175,993705	29,2625254	97,154845
45,171816	67,9501603	103,499427	222,094633
82,2663497	90,3436319	146,615579	69,3798268
163,38223	77,0143957	425,781679	177,120257
152,064891	225,675796	55,2949189	157,899076
23,3704999	28,111975	24,520969	146,172866
41,7204087	53,0855822	39,2798718	168,638252
73,4812304	72,2490033	94,9356648	28,7042119
23,7652974	271,136652	52,3778266	47,9733083
102,069761	53,225181	156,58501	70,8672527
190,020772	58,8619263	145,975508	145,383352
559,650253	83,522494	94,0981539	101,198489
71,7724478	55,2709203	154,981984	222,840461
215,413094	118,585362	50,1684899	105,242052
135,712887	35,9101412	87,5661383	115,817712
144,242808	55,213161	53,1913388	203,918246
45,2296567	119,09576	289,775602	186,916246
150,298268	24,520969	61,4181447	46,124927
17,141599	37,3736498	139,698691	76,8409548
101,290172	56,3636301	61,8030173	86,4156692
34,2831166	214,262625	39,024673	52,0168711
59,8150373	43,6843901	87,8692529	48,4837059
99,4557832	30,018197	96,4569328	176,725459
40,4303409	81,9533102	21,7434753	52,4934266
62,1159755	66,020021	260,200119	91,8888986
85,635999	26,7063071	47,9733083	10,9704574
37,7346052	178,876955	163,757178	170,438717
197,236707	30,3551538	177,572813	100,327136
116,491707	70,7615774	55,8292338	169,182492
241,700686	75,271771	291,171345	110,041368
166,660197	42,8708778	67,9840024	93,4581638
86,9739827	44,9744579	166,279473	165,860758
41,4412113	247,963511	75,9456846	45,253574
87,6478962	51,6220736	93,1789664	278,713462
76,0952081	100,466735	86,0787124	128,881825
324,674873	82,9303384	31,9004204	138,899171
129,555738	47,7519516	52,0986291	168,729935
26,8219885	86,834384	96,9334883	70,5881366
43,3713506	85,6599976	57,8271387	187,498477
39,3616298	94,7721488	99,2005844	57,8510559
45,3114147	219,678095	34,8175128	113,07406
39,4193892	123,278921	94,5507921	325,328937
119,071761	125,801216	54,178292	78,3623042
136,911272	53,1673402	45,8118874	71,0886094
111,889749	74,8051403	144,579765	204,558318
43,4051927	27,9146169	482,819223	264,002556
106,079563	271,704891	124,963787	235,413944
185,731935	76,0035253	74,7952155	122,128452
70,2271812	102,546316	48,9263379	78,1310226
101,872403	400,760156	89,0775628	115,0042
37,8741226	307,870231	96,7361302	32,5165746
96,0622166	143,814087	29,7389996	276,739556
51,8773538	76,0274425	82,7668225	46,3222851
53,6438957	84,9521605	22,6965863	52,0168711
39,5589879	94,5747094	77,6883906	135,828487
23,8470554	34,0040005	106,113405	531,847169
622,657431	91,4363417	280,167046	94,7143081
19,6398952	70,1115811	157,643796	83,0220213
164,62845	287,257375	36,16534	98,2813968
95,9226179	139,95389	110,007526	67,8923196
61,7212593	56,8401856	719,836275	117,073938
57,4323412	47,6941109	57,7114572	47,5545121
54,2022092	105,487326	37,1762917	103,662943
33,8644018	233,810919	71,0985342	46,0092455
75,7821686	137,609103	115,365155	102,127602
37,8741226	48,0889084	98,3152389	107,788346
32,1795365	255,819518	87,9030951	104,31294
51,3429576	106,334762	224,664844	128,241753
320,423946	135,842561	81,5585126	57,0953844
53,9230932	13,4109943	70,0875825	82,5116237
129,820862	47,7519516	68,7636726	104,707737
50,8664021	73,5629884	150,659223	77,9097473
51,9591118	85,0100013	174,342763	76,3165648
131,669243	106,984758	27,6355008	73,2260316
104,289022	91,0753863	29,6572416	91,6915405
74,5160994	63,9164409	225,256999	51,2033588
79,73413	36,4445374	24,8579258	129,507904
23,7074567	196,379428	142,047545	59,3963225
97,3522031	79,7919707	60,9655064	218,537551
99,5375412	72,3307613	72,0755625	111,51895
22,3596295	70,7854947	43,3474333	134,701936
189,2651	46,8805986	38,7694742	86,545343
83,6960162	110,691364	93,0393676	270,091859
142,58186	95,1669464	139,573085	154,365829
87,2291815	84,278247	176,561943	35,4914264
41,9177668	31,8425797	68,8215133	49,913291
33,8065611	67,3340874	57,5140991	116,746906
63,1269272	136,376876	358,750707	109,343537
77,6883906	13,1317969	52,3199858	61,9764581
237,864406	182,920518	89,3566788	455,732111
55,2949189	92,4133699	189,635899	79,9893288
30,8317093	66,3231357	187,219361	78,9206177
36,5023781	130,56669	152,296173	67,6710442
49,3549776	55,1891623	83,325136	134,701936
37,7346052	240,458534	63,382126	128,973507
187,055845	154,226231	30,2155551	111,157995
102,3828	86,2183111	75,7821686	74,4343414
53,5621378	24,8579258	121,709737	96,8178882
104,207264	180,990379	107,788346	92,7841688
168,532495	53,7017365	46,404043	357,739836
25,4501628	186,184492	381,283777	140,36268
46,7988406	64,498753	102,348958	91,3785009
181,269576	109,030498	95,4799045	40,2329015
52,4355859	196,644552	49,715933	74,5738588
330,89393	66,9152913	125,801216	116,062986
66,101779	44,0452641	217,969312	124,987704
287,696021	40,2907422	64,9992258	67,9501603
96,7361302	61,8368594	91,7972157	196,933593
36,6418955	78,2805462	81,9293929	80,0471695
26,4849504	49,5763343	88,3796506	38,7694742
46,124927	31,6213043	71,4016489	270,289298
68,7636726	29,4020428	193,867058	104,115582
23,0913839	56,2578735	133,041069	48,762822
111,042395	68,0319183	27,9963749	121,767497
182,443962	98,7240289	132,367155	76,6774389
55,8292338	292,961886	50,2503292	79,9893288
78,3623042	104,813412	150,774823	502,26176
81,3611546	146,264549	61,0472644	84,3120891
109,088338	165,8946	138,572139	62,1399741
104,592056	61,6972607	155,887179	121,536297
63,8825988	79,9554867	196,668469	124,31379
107,206033	91,2389022	27,6355008	165,023247
313,578891	57,2589003	72,4364366	37,9319633
65,2305073	50,94816	100,606252	95,5616625
81,0241978	50,6112032	84,8125618	29,6233995
62,9873285	288,465685	63,4878013	86,9161419
82,5116237	54,7943648	114,970358	142,846983
71,0646108	24,3236109	22,8939444	19,1633397
72,8650762	39,0824324	64,6961111	110,147124
130,042219	269,683069	38,5481175	84,4178457
53,0855822	63,5794841	45,5905308	66,7996912
96,7699723	67,5314455	89,4145196	41,7781681
56,8161869	31,2265068	132,285397	100,221461
29,2625254	33,527445	132,121881	71,3198096
56,5609881	39,2220311	52,1803871	57,5140991
105,347809	99,4897066	149,648272	110,878879
35,7127831	60,3494336	104,139499	121,117582
54,7366055	46,8227578	242,43244	100,442736
74,5160994	119,943114	250,962361	152,156574
13,550593	151,309138	152,960162	29,8785983
128,728233	117,305219	176,306744	195,691441
16,8046422	192,066593	24,7184084	198,237653
92,2737712	73,0046749	77,3274352	150,716983
87,2870222	121,059741	93,8429551	53,5282956
388,653303	104,534296	186,858405	54,7943648
56,3636301	178,655598	223,013902	130,076061
80,6632424	79,0602164	88,6827652	140,978834
207,802442	77,0722364	84,114731	71,7386057
48,5893811	65,4857061	107,148274	76,8170376
116,178667	36,9210929	67,3340874	240,468459
61,8368594	76,5618388	38,6876349	96,7361302
83,5803348	97,8048413	146,230706	81,8377101
129,334463	51,2033588	228,126257	120,385828
80,6971658	52,4355859	111,528875	228,126257
71,2380516	222,00295	147,718132	68,6819146
91,8550564	88,2062097	44,4161444	33,3300869
39,0824324	136,410718	257,970932	260,782349
51,7616723	118,619204	136,723758	127,68344
120,953985	64,0800382	87,7296542	50,2742465
90,1941897	181,885649	127,486082	68,0319183
71,4933318	30,3551538	65,5913814	309,824369
56,1084312	43,6265494	188,764627	74,0395439
95,0512649	138,933013	22,2200308	80,0710868
101,593287	48,1706664	48,8785034	143,116256
170,077762	129,739104	181,654449	114,16677
15,9911299	55,8870745	52,4355859	197,376306
18,4316668	53,0278229	386,501808	59,2807224
125,743376	70,2271812	46,0092455	60,6285496
94,4591093	198,805891	184,350184	36,4445374
94,1320774	44,300463	216,06309	17,4785558
161,384325	58,8041669	78,699261	143,419371
85,3469581	69,1584701	105,150369	328,660676
88,148369	59,6754386	115,480755	186,569365
75,3296117	30,2155551	49,2972182	92,8081675
105,09261	151,217537	130,403174	52,7726241
27,7750182	97,2126857	74,5499415	54,6787647
85,7078321	43,2317518	147,034294	37,0028509
67,1127307	75,3873711	75,9217673	26,345433
96,201734	141,62883	95,95646	89,3327616
24,3236109	83,6381755	62,7321297	367,131104
31,7030623	181,10606	269,697142	220,361933
65,3940233	70,3906972	104,962936	33,7488017
69,04287	37,0028509	126,451213	59,4780805
120,559268	70,7037367	198,805891	40,4542582
54,5152488	38,0137213	76,0852833	81,5007533
224,068539	20,1164507	53,0517401	78,5836609
68,1475997	80,3262856	55,6896351	229,507927
16,6650435	42,0812828	512,962945	439,972262
117,829609	153,691916	107,79827	27,7172588
157,677719	164,652448	124,174192	113,795971
34,480556	80,8845991	154,866302	182,501803
55,6896351	89,5062024	205,034873	116,631224
32,0977785	41,9995248	87,0318234	100,16362
125,835058	29,936439	73,9577859	99,4797818
117,526495	29,1807675	90,2519491	93,7034377
117,040096	60,8499063	76,7931203	177,317615
115,06204	75,0165722	65,1726666	71,599007
77,3274352	134,865452	59,4202398	52,5272688
60,8019904	35,7706238	51,9591118	111,831908
91,3206602	16,0488892	75,271771	15,8515312
50,8903193	40,2329015	105,579009	67,05489
66,5783345	55,0495636	62,3951729	395,147328
31,4817056	166,741955	29,2625254	93,2846416
63,9404395	130,403174	50,669044	31,0869081
52,6330254	183,233557	106,589961	39,024673
131,356204	222,826387	63,0112458	323,745761
39,0006744	44,5557431	35,1544696	202,339138
30,8317093	261,653702	524,784906	159,492177
31,3082648	51,0060008	60,7681483	89,3327616
35,7706238	831,668183	61,0811879	65,0669914
26,345433	42,3943223	54,2839672	101,058891
113,179817	111,692391	62,2555742	186,916246
209,592983	127,404324	126,056415	193,924817
334,624454	33,9461598	77,827908	63,709158
105,32381	73,8999452	31,8425797	56,2479486
75,3296117	23,3704999	123,582036	96,3751748
73,3656303	94,6325501	33,0508895	89,0535641
82,1746669	65,7070628	187,334961	43,7661481
57,4323412	39,8959447	187,392802	70,9010948
54,178292	54,8183634	108,914897	141,874104
25,9506355	300,476787	105,708683	52,3538279
91,007702	44,4400617	128,159995	144,3724
102,20936	38,4902768	181,014377	71,762523
114,075087	89,9827579	217,179717	44,8348592
88,0426938	432,150179	66,101779	75,3056131
97,3522031	49,1815367	117,955134	362,73651
30,2733958	29,936439	87,2052642	132,516598
69,7746243	87,4265396	77,2357524	87,3687802
118,142649	57,5140991	67,05489	59,8150373
377,192217	58,5249695	59,6994372	97,2465278
53,5621378	378,934923	128,391277	116,212509
96,7361302	172,773498	168,859527	61,3603039
54,9339635	127,322566	97,1886871	643,894658
60,0124768	126,951685	40,9308137	190,704692
74,5160994	56,1422734	85,5683148	30,88955
39,8959447	105,63685	146,67342	207,706692
61,8368594	108,833058	180,176866	60,8259891
106,998751	53,9230932	50,7846441	67,6470456
61,8947002	457,311219	270,347139	187,04592
118,364005	70,1115811	153,667917	339,948241
59,954636	81,8137115	61,9524595	81,6163534
43,6265494	272,590236	68,089759	108,183143
72,8650762	61,0233471	74,4004179	103,499427
103,196313	67,4496875	49,9372897	60,2337521
69,04287	198,363259	197,481981	57,8510559
239,654947	49,5763343	40,0355434	87,8692529
57,1771423	107,788346	20,0586914	297,914874
62,9873285	64,8695519	156,026696	70,1933391
111,042395	85,7656728	218,340111	109,949685
81,2793966	16,7228028	179,758151	15,5145744
52,6330254	49,0659366	119,374876	117,10778
117,040096	74,0634612	237,64305	118,734804
91,3206602	243,188193	116,409949	43,5687086
39,7564273	73,1104315	118,874403	192,345709
47,2175553	132,145799	84,4178457	101,511447
27,7750182	164,267576	49,995049	133,888423
187,869357	50,7268033	163,174866	184,210586
422,748905	91,3545837	37,3398077	101,848486
13,9453091	25,1371232	142,278745	67,7866443
40,9886544	13,3531535	384,051346	72,715634
108,264901	63,2665259	37,118451	158,212034
99,629224	127,904796	227,230987	91,4602589
56,3636301	48,6472219	154,028873	49,4945763
100,94329	56,7584276	136,656074	69,3558282
53,9230932	29,4020428	109,776244	145,638551
330,89393	52,5512674	161,153125	81,9194681
102,406799	69,1584701	95,2247057	286,487711
63,1508445	71,4834069	191,378605	252,565468
26,4849504	160,570813	147,775973	79,1179758
77,0143957	23,9048961	118,118731	32,574334
66,694016	36,16534	93,1451242	62,231657
132,169716	72,0755625	44,9983752	85,7755977
58,4432115	138,408623	68,8215133	78,2227055
61,6155027	38,6058769	91,3785009	190,439568
88,148369	19,3029384	62,7082125	78,9784584
69,3319109	22,4992283	82,4877064	74,5400167
37,8502053	38,1871621	91,6336997	61,4181447
162,048396	131,134928	189,57814	69,04287
210,089388	53,422539	35,4335857	111,018396
114,749001	48,762822	208,486281	46,124927
109,834085	163,67542	51,029918	61,1629458
125,474184	61,8368594	121,627979	243,943865
80,2106855	35,1544696	90,8201875	315,451189
28,8677279	70,727654	22,6965863	138,596056
24,2418529	31,6452216	234,133802	49,634175
79,3971732	93,1451242	86,5791851	179,397277
105,102535	111,923591	49,1237774	121,849255
19,1055804	96,793971	128,57871	133,748906
71,1224515	71,2859675	26,0084762	132,506754
16,8046422	21,2091605	221,584235	130,913572
45,2296567	54,8761228	47,8337096	70,48238
85,3469581	18,9081409	129,565663	342,596061
244,988659	137,156546	161,490082	71,7724478
152,657047	77,2357524	131,693242	98,9891525
43,3474333	168,450737	195,436242	68,6819146
71,2620502	476,965188	74,0395439	75,8061672
63,8825988	467,083292	41,7204087	38,8272336
71,2380516	35,0148709	41,58081	54,9339635
58,5249695	40,709457	169,230408	77,6066326
142,047545	25,6136787	63,8825988	190,776525
107,182116	48,8206627	77,8857487	124,31379
66,2075356	35,4914264	205,603112	59,4202398
72,3546786	33,609203	84,7886446	75,3296117
105,742606	113,030293	53,8413352	139,804366
192,437391	39,1641904	293,611882	64,8596271
26,8219885	193,703461	79,3731746	516,799225
38,2689201	44,8926999	102,685915	134,923292
90,3436319	108,972657	152,786721	94,9455897
361,446442	122,373726	230,624554	57,6536979
122,407568	64,9513099	86,834384	231,380306
78,1071054	118,956161	192,100435	84,9282433
88,937964	279,261851	49,995049	40,0933841
43,9635062	264,955586	44,4400617	56,4792301
42,7312791	73,9577859	82,290267	93,7951206
161,513999	92,610728	122,965882	42,697437
96,201734	51,4247155	67,218406	63,1846866
24,3236109	35,0388695	94,7382254	146,394222
40,4303409	35,6310251	74,8192141	45,3114147
35,7127831	128,439193	69,8563823	92,7264095
186,521449	134,88945	79,8497301	111,437192
52,0408698	21,3247605	37,4554078	16,2463287
69,5532676	87,1135814	150,716983	71,6568477
78,4779043	44,7770185	86,3818271	26,1479936
97,8865993	20,4534075	17,8733533	61,6634186
67,4158454	122,32581	40,1751421	24,9975245
32,8535314	34,2831166	118,932244	121,19934
151,11178	155,063742	215,865732	158,236033
62,674289	41,58081	29,6572416	80,3262856
90,2519491	49,1815367	61,8129422	246,418244
268,734107	66,0679369	23,8470554	108,972657
313,578891	96,8278131	183,093959	94,3294354
23,9866541	81,3949967	50,8085613	80,013246
35,5731844	106,869077	122,128452	45,171816
57,8510559	66,5205751	66,5205751	67,1944887
56,3636301	69,4954269	98,5944364	131,029172
65,4517827	83,7438507	445,758531	56,5031474
23,8470554	103,918142	127,216809	28,983328
25,1371232	26,1479936	241,363729	80,5476423
190,415569	46,6592419	89,4962775	49,5763343
84,5095285	96,3751748	130,171892	132,819712
80,5476423	74,9926549	44,7770185	33,0508895
101,232331	41,5229693	126,648571	66,4148185
120,246229	83,4985768	147,554616	50,2742465
295,041549	153,831515	110,262725	38,7454756
143,708412	20,5930062	123,84716	52,4355859
246,139128	242,095484	49,715933	45,253574
86,3818271	151,006105	102,488557	44,9744579
143,385447	16,5254448	35,0148709	125,079387
118,643122	38,4663595	62,8138877	69,8902244
111,889749	48,3102651	155,564214	72,633876
130,855731	46,2645257	155,645972	64,0800382
73,7942699	176,773375	286,72306	163,372305
83,3589781	134,749851	179,502953	114,180763
24,1022542	39,3037891	154,587186	266,500853
53,5861364	38,1294027	234,331241	67,2283308
23,7074567	49,4368169	99,79274	63,4878013
21,1274025	80,687241	155,410623	306,849436
84,8704026	50,1924885	83,8933743	39,0824324
29,2625254	83,243378	104,115582	84,7886446
15,235377	45,0562159	27,9963749	79,0023757
130,971331	131,471885	74,7712982	396,297797
116,352108	71,8781231	162,789993	75,3873711
75,5030525	113,56469	114,830759	92,7264095
78,699261	160,897845	78,9544598	242,061642
146,509904	80,4080436	10,7730179	152,156574
82,3720249	71,6229243	97,5017266	90,4832307
71,1224515	183,117957	44,2427036	77,0143957
70,3667799	419,702221	36,6997362	74,5160994
153,773674	265,418149	32,0400191	39,2798718
46,1827677	119,654073	147,010377	64,9513099
118,89832	44,6952605	76,5956809	142,081387
277,981708	99,8745793	85,9630309	220,361933
34,6779141	178,747281	144,743281	28,7859699
99,9323387	95,8887758	223,197268	60,0702361
133,970181	71,4834069	92,9237675	98,5266708
48,6233046	223,793572	87,705737	367,131104
27,2167047	47,0201973	60,6285496	455,732111
172,041743	138,990854	225,546122	89,8670764
74,9108969	83,9172916	141,662672	109,343537
305,222411	102,849431	131,982283	225,699713
28,7281292	288,509533	41,5229693	68,7636726
81,4668298	58,7801683	94,1559946	201,246428
140,641877	91,1233021	384,537826	85,0917593
39,3616298	62,0342175	81,0819571	74,4582587
254,856482	14,5614634	148,824835	129,507904
324,920147	93,9586365	75,4692104	61,2785459
98,1417981	51,4007983	127,206884	357,739836
103,022872	47,3571541	40,0933841	30,971308
139,409569	60,2915928	169,567364	47,4149948
121,059741	70,564138	71,435491	117,897375
87,8114122	61,475904	74,236902	68,4845565
177,154099	220,467608	176,8989	330,985613
330,475134	142,023546	68,2871171	47,4727542
37,6528472	72,9468342	101,535446	73,2260316
98,9792277	57,7114572	84,2204062	131,8906
85,4526333	58,5249695	106,508203	100,466735
27,6355008	79,1179758	41,3834519	120,385828
136,863356	37,3976484	72,8312341	154,83246
65,5674641	137,840385	24,3814517	30,4369118
41,1860125	66,2992184	182,05909	72,6677181
98,7339537	51,2273575	249,229661	69,692785
241,652852	28,0542156	86,7187839	46,8227578
51,7377551	133,041069	58,0724126	159,386502
303,874584	153,446642	284,687245	173,750526
215,937565	192,263951	193,867058	57,0953844
135,342007	66,5205751	127,264725	88,3458084
41,662568	53,3069389	39,9777027	39,7564273
186,068892	93,2028836	216,06309	84,1724904
27,2407033	64,1617962	98,1657154	40,2329015
82,1507496	126,114256	57,0375436	343,154374
50,4138452	18,3498274	152,286248	217,309391
31,4238649	87,0557406	88,6827652	182,501803
63,8247581	80,7789238	46,6832405	44,9744579
52,5173439	126,788169	210,613778	44,2427036
105,916047	27,9724576	84,6730445	153,494476
58,8619263	166,789871	103,557268	80,8845991
82,0111509	48,2045085	52,3538279	270,905371
69,9719824	54,2022092	58,8041669	60,4311915
89,8910751	100,919292	563,871406	35,4914264
129,936543	102,372876	37,8741226	129,497979
65,5096234	143,977684	71,4016489	25,194964
34,2013586	50,9820022	62,1399741	15,8515312
51,5163984	166,371156	166,871629	101,256249
118,503523	21,9409148	124,650747	59,3963225
137,060715	85,8573557	102,406799	437,579641
54,3418079	25,9506355	53,0517401	49,4607342
39,8959447	47,6941109	195,378401	48,0889084
120,467586	89,6118776	52,9938994	26,8797479
52,2143106	62,1159755	372,498658	64,2195556
327,360684	60,0942347	138,817413	216,703162
117,492652	97,7470006	62,1738162	174,843236
97,2944437	71,7963651	125,045545	95,4699797
80,2924435	98,0501153	22,2200308	29,8785983
22,5569876	81,3611546	73,9577859	56,1661906
115,0042	94,9935055	123,755477	91,7732985
57,6536979	18,1524693	73,3177144	198,247578
92,9237675	86,463585	36,8393349	55,6078771
51,4007983	71,517249	49,6580922	71,7386057
34,2013586	42,533921	26,8219885	79,9893288
211,090334	196,84191	261,817218	78,5836609
242,490281	38,8033163	52,4934266	76,3983228
111,831908	49,913291	95,9465352	95,1330229
87,3687802	65,2305073	39,7803446	39,7803446
75,4113697	38,942915	90,0405173	140,781394
144,767198	84,475605	90,6805887	95,5278204
36,3049387	70,1693405	92,249854	124,405473
56,0844326	103,730709	34,0040005	47,6123529
94,1559946	57,6536979	21,883074	84,3120891
41,8599261	81,9773088	40,6516976	174,005725
61,5816606	91,0654614	81,9194681	41,7204087
150,066986	21,011721	103,046789	107,788346
70,5302959	46,6014825	157,783395	229,474084
245,897922	153,21536	126,393372	435,799026
154,42367	102,604157	153,15752	110,147124
38,071562	66,1257776	25,6714381	34,480556
309,626929	54,2360513	71,7724478	26,1479936
81,5007533	141,267875	73,3416317	271,439767
65,8705788	136,665917	46,9623565	109,251854
76,224882	139,501251	145,89375	97,8865993
72,9708328	76,7352796	59,1989645	69,4954269
128,833909	99,79274	50,7268033	33,3878463
107,543072	86,3578284	115,225556	73,5390711
73,5869056	71,4016489	59,872878	110,85488
50,3320872	22,3596295	75,2816958	67,8684023
209,439392	29,4598835	188,764627	333,960465
18,6868656	111,100154	75,9217673	49,913291
20,4534075	71,2620502	27,4380614	136,560242
62,4530136	113,261575	54,26005	66,1257776
386,559648	92,5050528	130,764048	145,475035
262,130176	102,069761	110,984554	68,1475997
178,852956	28,7859699	79,5945313	67,6132035
68,2053591	73,7025871	50,8903193	99,2105092
102,406799	82,0111509	43,6026321	76,3165648
58,1062547	98,4787549	164,917572	131,216686
87,6140541	357,715838	145,090162	105,126452
44,8587764	75,5269698	23,3704999	93,7034377
64,416995	99,5375412	104,19734	74,3765007
158,712588	81,5246705	510,01201	154,726785
152,252325	165,336287	48,9024207	73,2021143
43,9057468	32,3191352	36,0258226	70,3906972
44,9744579	61,8947002	136,584159	56,445388
84,1386483	108,717458	109,194013	169,543447
163,035349	331,173046	113,295417	30,6921106
173,553168	86,8922247	88,230127	51,0877587
134,947291	182,54557	196,84191	36,2231807
123,64972	302,955315	150,356109	492,918327
70,9828528	78,4201449	63,9404395	269,509628
42,7891198	108,938815	98,6183536	82,3142656
42,2208815	60,0942347	70,0875825	87,984853
82,8725791	98,8157117	84,2881718	32,9112908
264,522879	99,0949091	84,114731	60,7681483
189,217184	39,3037891	293,452515	81,8377101
83,6141769	134,191538	18,8263829	117,247378
168,311139	67,0788073	71,680765	74,4343414
33,1087302	49,4368169	137,084713	56,4792301
61,0811879	34,0040005	65,1726666	31,5634636
85,2990422	61,0811879	61,0811879	48,762822
100,837534	178,10721	56,0844326	82,3481077
139,64085	358,577266	43,3474333	93,9346379
342,701817	73,2260316	192,947789	68,3449578
34,2831166	98,8974697	44,5796604	140,978834
118,932244	27,7172588	77,0383943	31,0869081
114,956365	101,651046	36,6418955	82,8485805
140,257004	277,678593	20,929963	200,201716
26,0084762	88,0327689	185,929293	186,569365
81,1059558	88,9718062	65,4517827	33,9222425
