# Supplementary material for: CRMP4-mediated fornix development involves Semaphorin-3E signaling pathway
Source: eLife. 2021 Dec 3;10:e70361. doi: 10.7554/eLife.70361 (PMC8683083; doi:10.7554/eLife.70361)
Supplement: Source data 1. [file elife-70361-supp1.zip › statistical analysis Fig2 Fig4 Fig5 FigS1 Fig6 Fig9 Fig9S1 Fig10/statistical analysis text format/Mann-Whitney test of Figure 4C-2.txt]

Table Analyzed	Figure 4C
Column F	KO_P2
vs.	vs,
Column E	WT_P2
Mann Whitney test
P value	0,4000
Exact or approximate P value?	Exact
P value summary	ns
Significantly different (P < 0.05)?	No
One- or two-tailed P value?	Two-tailed
Sum of ranks in column E,F	11 , 4
Mann-Whitney U	1
Difference between medians
Median of column E	0,01399, n=3
Median of column F	0,01010, n=2
Difference: Actual	-0,003887
Difference: Hodges-Lehmann	-0,003070
