# Supplementary material for: CRMP4-mediated fornix development involves Semaphorin-3E signaling pathway
Source: eLife. 2021 Dec 3;10:e70361. doi: 10.7554/eLife.70361 (PMC8683083; doi:10.7554/eLife.70361)
Supplement: Source data 1. [file elife-70361-supp1.zip › statistical analysis Fig2 Fig4 Fig5 FigS1 Fig6 Fig9 Fig9S1 Fig10/statistical analysis text format/Figure 6B.txt]

fornix_WT	fornix_CRMP4 heterozygote	fornix_SEMA heterozygote	fornix_CRMP4-SEMA double heterozygote
0,03229193	0,0217905	0,0338359	0,01798499
0,02772	0,02108276	0,0280626	0,01333143
0,030392826	0,02882165	0,029366733	0,0159193
0,0221128	0,02281511	0,018127491	0,01687271
0,031906596	0,0276537	0,0292877	0,0241943
0,0286401	0,03019309	0,022117613	0,0221711
0,028701	0,02958668	0,030807672	0,01860386
0,0325041	0,02888053		0,01881419
0,01983395	0,0213255
0,0266688
0,01849601
