# Supplementary material for: CRMP4-mediated fornix development involves Semaphorin-3E signaling pathway
Source: eLife. 2021 Dec 3;10:e70361. doi: 10.7554/eLife.70361 (PMC8683083; doi:10.7554/eLife.70361)
Supplement: Source data 1. [file elife-70361-supp1.zip › statistical analysis Fig2 Fig4 Fig5 FigS1 Fig6 Fig9 Fig9S1 Fig10/statistical analysis text format/Figure 10C.txt]

KO_EGFP Ctrl %	KO_EGFP sema %	KO_CRMP4-EGFP Ctrl %	KO_CRMP4-EGFP sema %	% KO_CRMP4delta103-EGFP Ctrl %	% KO_CRMP4delta103-EGFP sema %
79,5823163	76,5959562	136,171902	201,8525572	142,95701	71,4186873
87,9716559	273,753344	66,5994969	122,9781882	62,70450474	88,2687579
87,6952429	155,079497	124,503278	231,0247134	64,67865902	112,387443
51,0774018	53,0221939	100,626646	65,73265185	41,54705059	108,030352
117,339226	484,605412	43,0911577	76,12399135	233,1502144	118,958128
136,827853	22,3366424	72,3034795	146,4541746	33,24165079	79,8437226
130,423736	66,3022551	117,281037	52,07853927	202,2214043	62,993652
241,733034	36,0885309	87,2240403	49,70221294	119,0076677	58,3474135
22,4344183	141,465815	32,6169799	89,07043175	44,33877029	47,0108545
42,0206831	39,8400461	77,118307	128,714926	35,91373499	133,305458
121,033396	104,767112	60,0506878	246,1923588	61,13930168	156,028284
80,8597292	847,991914	45,6511412	181,5989134	73,10369432	164,862102
199,280954	219,591806	43,6120202	161,4024774	382,4880092	49,3937915
120,463793	53,1199698	35,3926864	49,46636805	46,31292456	72,8145471
131,188891	54,731141	357,007861	42,02068306	92,74548462	61,5976236
116,671847	83,235918	49,6844473	62,51030933	397,842973	96,8134287
164,958441	83,1381421	80,8912578	42,15902706	91,34962477	32,5437209
120,22781	33,2977227	264,14284	152,7199475	42,36461602	37,3095948
134,883061	144,371176	205,762829	63,55187737	44,747553	31,147861
65,260687	49,9381953	149,529724	220,3806141	33,24165079	45,3258474
60,5655173	53,5919346	40,5758066	99,50220181	83,33337218	92,8652886
25,0870201	108,892679	34,2428723	86,32005405	61,88677082	30,1607839
26,7959673	192,128597	61,9372391	161,9148727	39,98167903	83,9116666
126,867772	74,9847849	56,7541189	280,531512	55,55569379	82,3464635
34,2415148	54,3973827	128,644522	293,144194	41,66668609	148,470522
79,5823163	34,4774972	39,794437	84,13927957	41,54705059	160,216032
192,226235	86,9300878	68,377959	157,3174789	95,94615553	65,9051757
134,549302	95,6530482	70,3091426	88,97265582	208,333599	88,9666878
45,2430256	31,4911371	186,440517	219,8277882	45,32584742	319,853769
87,597467	54,4951586	117,541544	82,13714212	41,08856017	55,4358898
136,258249	21,2952119	103,878583	65,0652727	401,0933517	118,429542
96,5159792	64,357463	49,0556475	258,7476955	205,252732	48,4067143
36,9918925	34,2415148	133,414717	534,2099863	71,99681318	78,5674982
135,550302	22,1007975	40,0549441	119,1862424	266,8503557	128,60968
79,1103515	59,3285349	68,4858964	63,78785977	50,2115254	203,278578
197,531576	144,175624	131,941242	39,50628777	35,33560906	96,6440855
45,5766464	58,8567076	77,5945371	76,22176728	93,68302255	50,6700158
77,6373867	57,6197252	43,8725273	299,548311	31,14786102	63,2826307
224,287113	49,9381953	121,835357	111,1710918	93,15443583	46,8415113
277,919478	143,231832	125,132078	43,63185432	45,32584742	54,1596654
178,946312	97,7933921	236,124964	57,00955393	77,98937229	83,4531762
137,967059	49,1326097	36,0214862	148,9281393	137,6128416	68,7466031
56,5781572	69,1504087	60,2665626	141,9544191	58,22760948	70,4316101
126,729566	86,5558989	21,9902323	200,5751443	69,90302341	76,7131479
144,843003	109,128524	91,5180054	50,8415569	118,9581285	194,783446
63,4136709	63,7878598	71,9351868	203,5615044	71,41868726	43,3516932
164,763026	62,6485158	48,7951404	321,7467469	55,9644765	119,296815
95,8486001	67,579668	51,9392914	181,9326717	104,540534	48,9850088
69,0526328	91,3488446	96,3326811	87,93108778	42,48442002	159,398298
80,9575051	44,6734224	342,410961	31,01917226	29,46285395	133,185654
87,499691	45,8126288	35,3926864	54,63336512	190,8351376	49,5135955
75,5543881	106,711904	64,9734527	201,4211605	40,27082624	54,1596654
138,57723	103,294148	52,7206609	145,3148306	61,71742761	72,8145471
59,4263108	82,1944875	63,8236386	44,10381913	25,68388862	68,7466031
64,6910838	36,9918925	52,6128753	172,0131595	32,13493815	27,3688957
107,419714	63,5518774	66,3836221	37,65927162	29,46285395	85,8858209
62,6080853	33,1999467	34,3955938	150,6773795	27,48869968	111,689513
189,182667	193,739768	58,7930881	170,1660058	69,61387619	34,5178751
120,325586	68,3448231	81,2595505	40,3118734	30,44993109	37,8878893
41,6870622	75,6925946	66,7520666	302,770516	55,9644765	169,04985
115,060676	52,4121601	80,4150277	169,4581961	50,09172139	60,490911
31,4911371	105,670336	31,7276729	298,0753462	133,1361149	57,9386308
93,4318432	60,8014997	85,9218083	83,47190042	116,1662403	76,7626871
24,8511752	69,345823	68,0096663	42,02068306	137,4932061	60,490911
104,099733	53,3559522	50,5737543	185,7244799	66,65264479	62,873848
54,1615378	54,0637619	289,84287	76,26219783	134,003388	63,2826307
91,1534303	216,019203	177,071369	178,5553454	37,47893804	216,63883
32,2967227	83,4719004	78,3312743	209,2004663	44,6279175	163,177095
79,3463339	97,0855824	54,9755049	66,06627266	83,16402897	194,275417
72,3726137	54,9671235	65,0813901	125,4925835	47,4196372	89,4952745
168,083007	69,2886152	75,7081376	104,3357156	73,39267303	150,394968
93,0004464	64,9270662	47,5375407	214,6034458	227,8557538	79,7940149
128,340737	121,798414	34,7638865	161,3452695	93,15443583	36,6116649
173,071367	39,7422702	53,0891054	102,212149	115,6376535	52,0658757
104,295148	36,9918925	83,0381645	204,8389173	75,31728809	100,063807
80,7215227	49,3281616	67,8570965	110,9756774	64,55885501	73,632281
87,2637086	91,9590159	90,1076842	113,3922968	19,23300759	258,016538
52,9245555	54,0637619	31,0988731	331,6258286	139,4176527	29,1737067
93,1959983	85,7908814	75,8159232	344,9867509	94,14151297	101,17052
82,5281083	75,1229914	138,947609	255,8591113	236,858915	179,90753
82,7640907	56,5781572	57,0144742	377,0880592	42,65376323	41,9558333
122,937758	29,0743802	65,7101899	73,17819932	81,64836512	98,7875829
163,192286	39,4086494	57,2749813	46,85419683	45,15650421	208,383138
29,8799658	49,5640065	146,64608	94,13965288	146,3270241	86,4144076
37,3255133	96,5159792	109,061703	90,58382708	48,98500876	49,9720859
47,2855936	88,9726558	79,0047065	65,16304862	152,4889265	65,4963929
88,0288637	89,3468447	87,6371172	73,65002661	39,57289632	112,507247
45,8126288	76,1645594	177,808106	49,66178239	63,28263067	54,8575954
29,3103626	289,450024	61,2005018	177,5711228	188,6918087	53,5815395
100,307787	76,2217673	74,0374611	47,09004172	56,54260242	100,303247
66,6358759	544,365481	40,8363137	112,3508663	120,3539883	184,793039
34,5751356	106,947887	34,2428723	190,6556321	98,08965301	120,523332
113,726055	136,396456	82,0409201	114,4910727	116,2860443	116,983974
91,3488446	38,2288748	38,7971927	125,8667724	31,55664373	46,0237773
75,2611979	71,1356313	183,359519	91,58482704	279,9216294	204,724145
114,531641	83,7078828	52,8285983	174,05559	32,13493815	269,811587
74,9847849	39,9376845	183,709443	38,03346051	38,58581918	51,4875812
54,1615378	52,786349	44,5013271	55,63436508	36,90081212	115,70775
65,0652727	79,0125755	74,7108933	79,34633387	88,79734458	35,2158051
106,142301	93,7656015	96,9616327	60,66329319	181,7121724	61,8372316
70,7210119	46,7159904	45,3906341	112,1148839	56,42296692	48,6958615
39,074891	57,8151396	132,830549	64,25968707	51,94607166	54,9773994
65,5944454	70,2896151	21,3614325	158,4971159	45,03670021	146,207389
103,725544	118,519001	70,41708	35,38072122	52,35502288	104,949485
159,205063	82,8045213	117,173251	164,6652504	50,2115254	77,0022952
43,7296302	86,2222781	44,3487574	108,9331094	143,3659612	88,9666878
75,7331627	73,7478025	88,3738544	126,2981691	63,11328746	281,557097
119,560431	130,423736	50,7894773	52,45259064	201,9322571	93,7325618
25,0870201	78,1093515	206,175905	100,210149	268,12658	157,015361
35,2830828	41,117459	31,4671658	130,0901148	58,92570791	56,5426024
32,5327051	93,903808	59,5298253	130,757494	33,410994	29,7520012
31,9629644	35,6167036	54,8675675	77,53974828	35,21580506	59,2146866
64,357463	17,1696454	59,1615326	88,54125908	66,36366608	51,0787985
208,435311	45,479008	151,568693	162,8182343	53,34210001	111,978492
37,4637198	24,0455896	72,0429724	202,8536947	149,8168423	91,5890643
22,6704008	56,5781572	18,3252189	109,2262997	51,77672845	48,8156655
78,7767306	29,2125867	148,900924	194,1138195	172,7090112	33,1220153
300,175122	79,5823163	60,3111949	163,9574407	44,04962308	122,786633
359,210604	94,6116177	154,820782	197,3933699	182,1706628	38,296672
43,7296302	66,4404615	94,8145743	161,5812519	30,56956659	219,430718
51,0774018	35,5189277	65,6022525	73,17819932	43,76064437	146,496367
114,491073	104,962527	168,528375	113,1158838	202,4608438	47,7087844
62,1766885	93,903808	72,0429724	65,73265185	100,1834428	96,2353027
103,391923	72,4703896	216,281639	138,6748688	82,22665954	46,0237773
125,394945	61,0374821	98,8480322	113,3114357	34,80702235	54,4488127
59,1903284	115,060676	156,078381	107,1837317	63,81138588	431,084792
43,0622511	38,1310989	200,624341	159,0262886	30,04097988	53,0529528
60,3701029	63,315895	86,7031779	235,2886239	175,5007309	153,236396
90,7220336	46,0080431	53,870475	82,0561435	190,9549416	81,6483651
172,680401	60,1341205	82,1488575	47,28559357	48,98500876	69,1553858
66,400031	48,6607824	66,3389897	83,6101069	116,215948	99,0271909
89,6804655	172,542195	46,7561711	138,5366623	323,3931266	97,8005058
47,7574209	93,0982224	39,578714	122,0749641	37,18995933	37,598742
45,2430256	69,9559943	67,3808664	115,9640375	49,51359547	50,6700158
253,971527	32,6303435	108,69341	433,7639924	28,47577682	73,392673
121,269379	56,2041058	29,5807663	238,7468113	50,67001582	30,1607839
40,6454942	169,262782	148,164187	106,7523349	54,15966544	74,210407
30,5877755	71,664804	87,7004222	348,8191272	117,9710513	84,0314706
87,597467	105,474922	218,275976	89,97365578	43,35169315	102,686184
105,100733	72,0389929	46,279941	63,78785977	37,59874205	93,4434145
48,6607824	427,514859	88,8500845	328,9564495	80,66145649	132,029234
142,938642	106,475922	51,831354	59,89813811	48,98500876	34,8070223
171,541195	112,920469	165,600099	73,60959606	102,1575971	25,3949099
252,79189	87,3614846	92,1468052	93,09822237	90,89113435	58,0582663
79,4845403	108,127524	84,4483339	81,29112594	57,12089685	58,107974
114,393434	48,3270241	128,276229	80,05414357	81,76816912	48,6958615
111,171092	165,470836	67,7491591	108,5589205	457,2271714	106,176002
94,0014464	90,3072766	52,7206609	45,3408015	71,41868726	41,3775389
20,3918503	31,4911371	77,4865997	188,1412368	82,05731634	109,595555
34,3392907	241,594827	70,8933101	58,8567076	83,91166661	52,0658757
171,167006	39,6040637	79,1126439	132,2708893	105,478072	82,5158068
48,8966273	160,165495	111,361179	78,44297231	99,36587736	56,6624064
68,4830295	269,530001	73,0402167	183,7392573	53,87068673	77,4607856
215,702222	312,315839	239,269115	39,74227017	132,0292337	22,3138745
80,8597292	81,7629532	65,3417454	41,35344143	75,31728809	91,1802816
31,4911371	373,255683	71,0458798	108,1275238	80,08316206	45,4456514
138,813075	55,5367267	278,847678	160,9138728	76,01521802	140,982856
81,8607292	51,0774018	81,1516131	112,782263	81,64836512	117,971051
205,489519	86,2222781	263,66661	237,5098289	72,6947431	42,2449805
93,0982224	173,014159	71,306387	51,98076334	62,29572203	112,168393
45,2430256	75,1229914	215,087192	75,45674972	272,892454	89,255835
126,436376	119,422225	98,8926646	109,6982645	240,0595859	146,855611
57,4815187	33,6719116	64,0841457	132,8404925	45,03670021	621,68049
153,623309	48,5225759	33,6140724	26,32400249	43,64084036	99,3161697
259,138662	128,381168	48,058555	138,3006799	94,14151297	68,0486731
155,038928	232,383262	82,5171502	60,70372374	53,00324509	156,556871
204,228884	72,0962007	51,2025541	141,8972113	53,75088273	69,6138762
53,1199698	119,462793	63,1948387	64,92706622	33,24165079	132,896675
187,807478	207,825277	126,802754	92,86223996	81,64836512	186,069264
208,866845	118,754846	50,6816917	131,937131	106,0561979	65,6657362
145,98221	233,677453	104,13909	44,43743995	129,5762004	139,058409
168,929023	173,721969	58,2722257	59,66229322	42,94291044	97,2223799
51,4111601	46,2440255	50,942047	121,2693785	110,7024364	45,7346301
60,3701029	47,6192144	60,8953624	162,1508551	64,2697078	271,327251
185,073878	21,6288327	153,56303	41,88247658	55,26654658	413,416988
34,2415148	26,7959673	62,0898088	51,5493666	86,5837508	202,531109
92,1948608	170,833385	173,082695	58,2465363	43,92998757	56,8317496
72,0389929	76,8319386	22,6190322	105,3771461	105,9365624	66,4833016
453,683878	37,3255133	170,109635	31,39336115	164,4036114	96,284842
26,5599849	510,083398	172,301326	66,87185829	139,5869959	35,793931
82,234918	83,4719004	94,0779889	45,3408015	65,54593215	187,874075
236,272847	37,7974781	47,5375407	142,5240223	95,53737282	155,161011
45,5766464	47,5214385	129,057598	108,2825076	97,51152709	120,812479
32,5327051	40,075891	139,055546	42,11845899	50,2115254	54,4488127
91,6252576	149,440397	336,599041	252,9133192	85,83611317	56,2536237
51,0774018	87,597467	88,2212847	239,6096048	66,07451886	83,7423234
48,3270241	63,7878598	138,687102	71,33118317	74,09077145	131,859891
69,4840295	82,5685389	242,673622	75,83080109	157,7132908	102,616087
64,9270662	93,6678256	48,4268477	37,56149569	63,98072909	170,375613
31,4911371	108,990317	74,3426006	88,30527667	184,8633041	96,1154987
35,0471004	47,5214385	159,895964	80,62374679	46,84151127	522,6533
57,7175012	52,3549522	70,8933101	69,81778784	142,95701	162,479165
131,188891	99,2090115	476,696312	101,3493555	360,7027214	62,4650652
31,588913	49,1326097	99,000602	171,8343849	109,2568688	79,8437226
66,2044791	33,907894	83,9274714	224,7589404	131,4511078	328,687587
162,012649	290,825213	64,3446528	36,51992766	213,2688161	41,0885602
106,711904	128,755357	135,650888	52,31438416	114,3615977	60,7800582
48,0911792	133,784285	86,074378	95,23842878	365,3489599	54,7379599
86,6536749	30,7833274	112,034763	49,46636805	131,3313038	46,4325601
102,586338	42,2566655	46,1273713	114,8652616	135,3992478	87,1123375
38,1310989	54,4951586	65,7101899	58,05112197	60,73035047	140,045486
100,210149	136,062698	46,9087409	49,89776479	99,36587736	61,8372316
29,7823274	168,554835	225,498217	89,20863822	77,86956829	280,450216
217,468377	121,073827	42,9832203	21,53119431	470,1786411	86,4144076
62,9418436	21,6288327	33,8745796	97,93159862	99,31616965	153,764982
56,2445364	87,8334494	56,3856743	47,75742087	180,1469693	71,707666
62,7462917	29,7823274	72,0429724	51,07740179	40,39063024	376,974666
125,394945	67,0100648	85,3376408	301,2403433	40,55997345	198,223557
73,1781993	153,468325	68,7464035	108,3230756	57,24070085	114,31189
80,3877644	39,5062878	52,5680912	267,5447785	298,9852938	45,9039733
20,2536439	34,811118	45,130127	149,8719314	85,25798725	406,776206
87,8906572	102,586338	30,5778588	90,20963819	86,82319031	81,1197784
54,731141	40,8814766	35,0243936	77,97114502	83,38307989	146,207389
89,640035	42,0206831	211,727318	122,310809	165,7293749	349,246358
81,8607292	58,5229493	80,0019509	58,38474278	138,2406753	219,430718
188,474858	74,0815609	69,2672659	145,6485889	63,98072909	201,882718
30,449569	137,161473	207,065212	17,73924857	57,24070085	115,348506
27,0319497	72,8445785	105,593892	132,2303212	56,95155364	247,667056
281,670856	56,2445364	70,6774353	172,875953	61,59762361	77,0022952
44,5352159	29,6439834	53,2416752	94,00144641	78,278351	113,42406
290,157834	53,689573	119,948958	173,779177	199,7887597	208,672285
197,39337	73,7478025	84,4483339	74,88700898	80,13270127	219,310914
81,2506954	67,6774439	43,6120202	188,2390127	93,44341455	99,4855129
72,706372	49,1326097	201,100571	192,2668034	184,4337958	62,295722
63,8854982	155,038928	293,61582	79,01257553	54,44881265	47,9979316
71,3311832	86,5558989	195,44122	265,5427786	45,73463014	216,469487
27,9351737	49,9381953	39,8390693	108,7544724	91,18028156	191,772676
40,4096493	47,0496112	58,1196559	45,10481909	77,17163836	70,8403928
156,845514	50,2718162	79,8940135	174,7635372	48,23737112	126,515891
52,4525906	220,023203	29,949059	254,2075095	36,78100812	234,257096
64,2596871	36,4222893	90,2602539	43,49364784	70,02265891	114,07245
212,75643	66,6358759	176,226846	231,2034879	89,90405721	146,686268
97,6956162	77,7351626	99,7373392	132,8977004	49,63323097	72,2364212
199,240524	146,747365	398,644065	65,59444537	126,1069394	73,8016242
60,2318964	79,9159371	51,4184289	110,0318853	112,5072474	353,673546
71,6075961	58,7185011	32,7247655	59,09269	60,61071497	327,291727
43,8678367	90,2096382	175,077032	161,2474936	64,79829452	42,6537632
180,695689	231,870867	64,0841457	66,40003099	146,9053186	76,1845612
48,7989889	78,1093515	70,41708	60,70372374	27,19955247	333,961659
39,2703054	82,9022972	55,2360121	58,14889789	89,08649179	201,713375
24,8511752	79,3463339	63,8236386	182,0708782	50,2115254	177,115642
211,478879	109,364506	126,802754	158,6798785	26,09283983	60,8996937
132,270889	57,8151396	34,7638865	113,3922968	124,4716401	44,747553
209,729639	172,070367	77,6391695	70,76144243	342,9648206	211,654074
259,984678	128,283529	103,923215	150,2055522	268,9938531	48,4067143
56,9119155	177,237502	56,9066886	61,64751585	52,47465838	216,060704
48,6607824	321,884953	70,5248656	116,2000199	31,72598694	50,3808686
55,732141	57,5792947	98,2192324	360,6430009	62,41535753	152,777905
96,222789	118,421225	114,6579	82,33269397	34,22872792	341,131027
33,4359291	65,1630486	38,7971927	70,76144243	68,86640706	72,8145471
98,3629954	217,549375	272,29902	107,0860933	38,29667197	62,0065748
51,8829874	108,892679	85,3376408	230,4956782	101,5794711	90,4823516
136,396456	69,7604425	149,745447	283,5584401	71,41868726	84,8987437
158,830874	204,0739	145,86471	141,6207983	69,7336802	189,509374
90,0714317	49,9381953	69,7882802	137,4952318	43,35169315	53,3421
56,3017442	61,5093094	216,065916	125,0611867	247,2085653	126,685234
131,131545	80,8192986	52,4601538	85,88851978	74,33021096	105,478072
160,539684	60,4678789	89,7393915	55,43895075	51,07879853	61,3086449
102,82232	114,491073	88,6343615	62,74629174	165,5104925	142,717571
131,701286	355,240021	81,1516131	96,18222088	124,1327851	68,3376518
48,0911792	53,1199698	33,8745796	48,42480002	33,24165079	93,4434145
34,811118	111,545281	127,018477	125,8667724	45,85443414	105,478072
64,1214806	144,843003	145,86471	133,2146814	83,8621274	55,6753293
115,768623	89,0130864	36,2819933	91,34884463	104,540534	101,17052
344,042959	162,956441	263,711394	48,7989889	45,73463014	62,0065748
232,066281	106,142301	321,354668	48,0911792	72,98389032	261,097405
53,1605379	71,5670281	139,055546	81,99893564	177,0661024	229,420957
33,6719116	68,6784439	86,5506081	37,56149569	32,95250358	184,214913
104,53113	206,645503	144,606959	84,08193419	130,3939344	109,186773
70,2896151	35,6167036	56,0173816	97,79339214	61,59762361	108,608478
40,5478558	63,7878598	48,7951404	300,8257239	168,4717239	242,153544
270,19738	215,368601	33,6140724	38,83890862	94,78973519	31,4370082
63,0800501	83,3741245	42,4623579	269,6683452	62,82430875	132,149038
209,574655	195,68456	122,203802	62,314895	233,6788012	179,738018
44,5352159	56,6759331	34,2428723	61,50930937	126,854577	65,7853717
84,5133309	90,6814655	38,4288999	225,8005084	173,5762843	171,432787
56,8141396	63,5518774	215,284546	34,57513559	153,9343255	240,059586
65,0248421	88,0288637	80,0465832	110,5037126	345,8763443	48,9850088
73,2759752	79,9159371	175,6612	38,60306373	140,4047298	81,3593864
44,4374399	61,4688788	154,973351	116,9078296	79,79401485	160,335667
20,7256087	89,0704317	34,1350867	73,84557847	161,3724522	240,348733
212,186826	141,99485	34,8718239	166,2359911	84,20081382	81,1197784
54,1615378	127,005979	24,6580014	62,03848204	80,9504352	141,730493
100,405563	103,863751	385,025888	132,4663037	112,2676394	69,1553858
44,4374399	115,768623	235,756672	129,0485468	73,05398661	291,427532
82,5685389	300,687517	118,322913	111,9766774	52,88360959	69,444533
28,1711562	77,7755932	138,381962	75,12299139	37,30959483	173,117794
115,532641	27,1295881	47,6454781	96,89003058	177,5244244	41,0885602
60,7037237	64,1620487	61,9372391	83,37412449	46,60207177	60,8996937
83,3741245	65,3988935	113,768593	77,06778346	79,55457535	61,8867708
135,688509	110,406074	31,0988731	90,77924141	38,17703647	124,062689
89,640035	107,989317	52,0918611	86,22227812	331,2895752	134,292535
104,392923	132,034907	51,9392914	49,13260972	26,67096576	255,464257
80,3877644	119,658207	244,191728	198,6303522	33,93958071	100,423051
29,8799658	74,0815609	92,7756051	42,82626869	156,5568705	416,787002
319,899731	32,5327051	143,088852	80,05414357	19,35281159	138,769262
64,7888597	53,4537281	65,7101899	83,13814208	45,32584742	111,160927
112,822694	275,974549	30,5778588	68,34482307	56,42296692	83,0443935
131,798925	90,3478447	40,468021	242,1240001	72,52539989	34,5178751
43,3958719	124,215171	295,546852	155,6490998	86,53404309	239,262409
59,9310686	45,5167501	132,655499	80,24568081	158,8073659	55,8722064
104,989754	55,3738039	82,052425	59,69609845	214,0050323	204,429191
73,9035768	113,891478	177,096994	33,35711001	28,57548354	100,649842
113,606908	653,247929	37,6772348	48,99818438	206,1351803	56,6988462
177,803871	55,121799	58,2339947	114,9884712	485,9482139	76,9274646
47,1916598	59,1098686	70,0177791	112,1406282	85,49668918	150,552668
27,9911269	41,0706706	88,4475699	279,4134873	90,88668149	103,57454
46,44908	142,34067	24,7340984	58,88144568	169,8594946	55,317651
87,2581807	80,7902563	68,2599835	82,90896646	81,02842889	145,26505
71,4074672	96,6572247	130,135	106,3409853	87,63718959	206,986653
55,4131141	95,9308997	71,3789852	253,8473806	58,89927921	30,7583666
205,130983	58,5962938	114,636653	271,7898035	89,48799598	64,1093544
104,737749	51,9941842	111,594075	123,1342341	39,05550681	63,18028
103,173969	83,8297412	74,6305952	417,9594082	42,65468501	112,835854
46,220075	80,0706765	70,8916173	66,28591986	82,04232814	54,2686518
126,804326	72,663677	48,3089035	75,19444533	61,57672539	27,9785455
294,394698	97,5014247	54,1085465	76,53835471	130,6736762	38,7234302
106,632154	100,527419	248,072212	45,29085828	67,81096717	30,5535571
57,8536588	44,6725501	102,441924	95,39932843	56,86121336	91,2012081
23,8526173	70,0564375	76,7993354	246,5438041	322,8568625	56,0346333
215,832292	69,3693674	43,9295933	36,38233281	67,64854033	80,4314909
36,133961	54,7423541	55,7970374	81,32137311	53,09232568	215,651029
116,063762	46,9070899	74,0596264	53,8302102	185,1399144	65,5929245
56,0771289	83,6888109	166,652883	66,22679326	101,6140162	55,377703
37,6584859	156,035353	114,971174	236,426978	62,52334973	187,919735
55,6583738	56,6693239	53,2347083	120,3353397	77,2595412	45,3570235
40,3117807	40,3836005	173,476269	83,18730272	82,65681616	329,638317
71,4305225	109,729968	66,4705361	36,39968838	49,84283378	61,4743505
85,9070958	82,9855412	62,1676492	76,59030376	84,05556137	242,598066
29,6890918	111,948253	136,244572	102,4909317	112,0940395	33,7006145
224,236696	58,2101037	65,2938873	44,43431681	19,68140526	65,2432382
147,205504	28,409882	106,114598	46,42567718	57,08363248	66,1898625
51,2190395	55,619119	47,114958	248,1588134	33,59823958	53,0147834
58,7141689	82,3147812	124,847258	365,2712533	31,7049909	110,412943
106,111834	64,046523	68,0754261	138,6468773	71,62229715	115,827827
34,4753062	68,5644775	260,604463	51,41060851	158,6201064	102,875167
69,8043773	119,577512	60,9318738	48,55258749	36,19080117	132,5172
71,2570824	126,228441	170,593774	64,59742888	270,601444	61,2870314
75,9091669	130,801906	65,2520574	257,7565608	98,73176057	96,5312679
92,59728	228,91178	50,1574776	52,06523705	248,6698808	96,8633445
100,291669	76,5731817	59,6471499	105,2897673	169,2025642	89,4280037
126,607831	13,6716835	103,84496	247,9641368	40,10456572	144,498403
88,6092104	82,9462311	27,7175501	94,49807431	325,9615372	62,7033265
80,2536262	131,623106	208,177288	35,06295655	59,16414062	19,2292844
37,200476	67,8448978	64,8655871	263,9151993	77,57406785	204,369199
53,8100242	50,2081447	134,235915	33,90360452	41,85293753	83,8083096
83,2863659	36,8372859	47,5604961	65,76389964	42,98682134	59,9307881
283,20287	92,57428	96,7432378	74,54699434	114,8036606	104,521164
91,0890652	71,7083471	39,3413103	200,723748	175,2992118	108,170067
113,590653	50,0509595	75,0170655	22,13711687	96,67608505	182,01763
112,177258	88,3802054	73,756757	157,1286171	38,41612648	136,003736
114,807553	92,74772	88,9277602	108,4852512	78,46069992	164,554327
135,833435	169,906352	18,6245261	42,87125659	52,78508167	14,3689552
237,836559	138,653425	116,72897	77,1858057	80,03942195	36,3780606
54,0945941	21,1275027	55,1495865	78,41440351	89,83768228	87,9268836
53,8655891	541,734686	118,03105	49,18274173	63,4099818	69,6441639
241,618624	48,2026099	31,793991	176,7278791	51,63364789	37,4695618
121,955747	47,2079699	47,762409	53,61100053	130,0767381	88,9583329
109,507708	45,62788	91,1210335	43,01398409	36,62531236	33,7430567
76,8414968	78,2941467	76,9420629	127,8897778	310,4411483	178,216627
54,6542242	47,7282899	35,1812098	141,6303291	69,83148304	68,2630283
96,3495995	18,513518	77,1439758	67,40344203	74,0948742	76,13294
16,5309832	45,6834449	62,2513089	110,0310147	223,181522	306,817078
163,657867	386,733228	73,7495795	120,6453278	34,85210792	55,0703993
137,253575	88,2853304	106,375638	34,49192891	63,06029549	36,5404875
95,1259546	55,1841091	76,858462	105,6344077	44,82007774	29,6669251
72,2612321	326,367205	86,6162926	36,60154248	40,01968113	236,159015
50,6824094	68,0739027	161,507927	47,51872505	17,89059114	80,9259943
191,514864	157,791703	35,3830638	97,55794942	68,91995866	41,1111823
134,10296	37,0662909	101,860777	102,0453348	111,5571534	68,270311
139,34724	92,8262849	144,161006	230,0044172	88,24141027	84,3276457
11,5550188	128,328796	40,8625407	162,1553783	14,90590096	27,2791729
32,1296365	48,8340597	150,524441	67,86633565	116,2375058	825,968418
72,8208622	237,584499	44,5771031	54,21662165	39,17549135	131,340934
176,609971	188,03086	339,3951	88,90328593	26,39254083	24,8489785
179,920591	129,126996	52,7962889	62,45316301	192,0486365	106,54162
118,834932	79,3145511	54,8467759	81,42232958	76,95229719	60,9797874
60,9975284	81,2808311	84,1100895	27,67572028	147,2431241	105,757423
83,3974958	62,2767383	49,3672991	171,171979	40,92386317	37,6743713
40,3510909	148,998289	52,2497944	324,2587487	75,65598655	44,3255146
45,95176	63,549203	79,7582541	46,0147326	94,84288834	78,6231268
110,976668	108,559123	112,627996	129,7557074	79,14246285	77,0971144
23,3390425	71,8492222	69,1266441	64,40269351	62,9330283	464,2682
76,5961817	100,046354	174,005467	94,71010642	32,89886697	73,7276379
76,6124365	65,4043531	48,9217022	27,003795	47,74477566	127,1872
48,4708696	139,14798	71,9254797	63,51155857	81,93989358	60,7325356
18,1340731	92,7314652	59,553371	26,45730048	49,30588801	107,565847
51,1567294	92,3682751	80,6249147	120,4434737	73,72035527	292,970563
37,8319259	102,123764	173,048028	103,1312051	121,1153849	123,767998
70,3180074	117,895857	35,4248937	125,4773537	50,95182526	60,5452762
93,1109101	76,7073116	88,4230956	96,94509191	117,1241378	128,218649
118,962317	79,9364914	86,1115691	182,5519963	49,26344572	83,3561888
149,394044	84,0682558	58,0076075	169,1979153	118,3355639	108,879707
126,781326	99,1140242	96,861491	60,11722104	93,54657769	58,3447835
70,0496923	44,9245551	41,6354812	83,9774812	95,29494951	118,455548
81,1697012	36,307401	35,853135	165,5598938	81,99988585	46,158771
54,2287792	68,2243427	163,290197	177,2672549	87,72201449	89,8800649
14,8723284	127,854531	557,852239	40,77893976	63,87965264	73,4131113
94,6123797	228,123145	75,051659	54,07389415	115,990254	100,444973
128,178411	154,733143	283,145347	470,7240452	58,48966033	161,502362
28,907202	76,4389965	134,597852	100,1549309	38,86824735	31,2704797
40,9595407	155,783348	85,4886512	42,81212999	108,7172804	45,7666424
57,1991536	20,9933728	49,2245128	310,5773829	70,74294773	62,0536789
68,7149175	22,4622775	83,6227216	44,17333611	302,8112654	256,490068
63,4380731	15,3303383	65,311184	68,66375052	90,44190296	130,231882
70,7990173	96,6504795	49,8128371	159,6073454	8,254697956	62,6257843
59,7576286	309,861986	62,3104355	130,2257786	67,96306698	100,155279
35,904956	103,291844	20,2885428	41,2317142	69,17455273	75,6808192
75,2220968	164,914077	70,0769057	122,7794157	146,9782626	39,3203682
93,9646197	53,8493343	100,231354	62,03209925	122,598955	81,5653747
279,682375	190,811539	205,841288	40,39964703	55,42008555	40,4966346
112,327698	192,391629	178,719239	175,0638624	147,3206663	164,896731
119,704952	82,259161	109,258133	124,3180605	160,6230126	52,6826471
34,0335511	71,3519022	57,906651	49,48555229	203,8643683	143,883915
54,8927941	108,457503	260,18334	246,1328595	64,91110188	114,916362
112,975458	85,8447857	115,200503	94,97826467	79,14246285	53,5619965
45,9124499	131,884676	44,2324627	204,6646389	55,87220642	39,7548794
82,6846612	220,873331	67,4871018	66,12589563	141,1464765	41,9553721
64,661718	404,615296	64,3017959	273,3456862	114,6266685	103,200021
66,9058227	92,92116	47,8633066	239,9049753	95,35494178	140,439821
107,162038	42,2943155	401,339421	81,22041665	96,00160476	242,947752
66,6998178	58,1382286	51,4177861	60,92469626	124,4849211	70,5059633
347,628837	29,2866469	85,7842842	103,0129519	149,7260281	168,485642
44,9245551	106,324584	460,520677	86,68259671	62,50579975	180,55167
73,2070523	79,3050415	41,9382918	55,55335348	20,03103186	96,3263987
75,7194168	50,9114696	95,7684431	32,6259993	43,68619394	124,587356
50,6824094	102,218639	17,9352453	92,09576936	99,08144687	29,2324139
140,26326	103,347409	64,3190926	100,708603	69,68660618	23,9623464
196,909584	171,012121	228,458654	307,8203183	41,35843406	75,7584211
88,2460755	56,5351388	163,255545	56,48631829	72,38888498	238,479492
52,7598193	97,7236844	360,73486	326,8312559	106,4743454	313,658525
52,7598193	205,549738	57,9657776	119,3606039	45,16970435	93,221724
89,2732252	40,8416657	59,1424264	137,0174541	133,0893053	51,4639384
248,926768	49,2528148	45,2490284	25,40608247	94,6380192	64,0669121
95,9538997	104,793314	99,8622395	272,8194888	73,72035527	51,7960747
91,60264	87,7717555	81,808741	102,3827977	39,27792592	124,322494
39,0095156	295,107588	75,1526155	234,7599609	198,809497	67,1188772
86,8096805	38,7249457	22,3390298	64,15900955	44,65036826	225,41413
59,8917585	168,934712	69,9168226	196,3516742	345,3138506	136,745491
25,1318272	157,062558	38,7947569	77,06037494	89,77769001	166,157882
91,6975151	25,6454573	33,7017504	73,69045288	279,8875912	107,837931
61,3607185	25,8351521	164,75236	139,7572219	55,91458902	42,8843868
52,3248094	43,8906602	332,421808	30,87838172	18,98203265	54,5934458
65,9341827	251,200618	96,9033209	143,8754926	71,45258767	193,112201
58,3442336	35,3290711	56,2252788	86,65812242	31,21048743	87,8668913
57,7357837	78,7454113	48,1070494	138,7406562	81,42055748	70,1460097
64,717283	95,2438296	27,1292258	241,5170429	113,3128078	81,0357115
31,7501916	43,0368953	131,823491	152,0457298	215,8909984	59,3938424
16,4361081	148,808594	61,2765142	75,63998338	109,6039124	58,4047757
113,489033	96,1369047	53,5028665	274,5295125	131,9451542	62,7706015
79,5340464	184,098355	104,997076	31,50847713	227,5721803	64,2468889
23,3783526	229,978295	61,0746601	262,5611707	38,80825507	88,198968
83,996436	45,2877452	164,449549	168,5678199	40,20694059	152,753101
184,67424	371,55333	45,1654275	83,9183546	109,5614701	78,4958596
149,037599	57,4674686	80,405705	99,03740875	119,9391185	87,3723282
17,541878	111,892688	18,0779728	22,96912521	65,42321502	71,8271066
51,1241645	92,89816	105,021609	113,359048	23,36540835	66,7195257
24,9421323	36,0160859	238,307263	23,4738487	209,3246799	77,0371221
97,5502444	48,9058795	64,3782192	172,2924427	60,58771845	14,1640861
101,728009	76,9756267	95,2046519	76,04375041	52,84507394	82,9713428
337,300283	79,1153467	305,348768	207,4217035	114,1994399	85,9736427
43,6290904	44,8689901	173,636352	132,9338357	20,38071817	111,497101
81,9353363	26,4273472	375,905864	65,79855194	161,3223852	70,5307959
218,291911	163,664612	53,5028665	27,10475146	56,6739539	18,9395904
109,681148	71,0280222	100,979762	68,62192065	258,84266	11,981203
128,636421	73,9496321	84,0611409	39,38308133	117,4313818	54,3710863
449,585907	141,251155	22,2380733	51,93980629	79,96182	63,8796526
174,201991	164,439812	57,7465679	110,0136591	24,14960585	65,0910787
109,193393	145,389664	183,063897	58,67953275	88,58381393	71,434978
136,85113	62,7510583	103,172976	82,27881221	131,6130179	33,9479259
381,711264	104,129299	78,8916522	157,7760681	96,63370245	63,0178532
69,3070573	136,929695	40,0132356	121,5711151	94,49320203	186,401065
53,4305793	57,9322237	38,8957134	172,2058414	44,38550685	87,552305
126,205386	43,9692252	71,152598	118,5285367	63,98208721	67,4012886
128,456236	115,991887	88,5239932	148,5056643	195,0829919	88,2941199
92,669155	29,3652118	115,023124	403,699896	51,5063807	107,583397
96,1666499	63,0979383	45,551839	50,72850522	78,58068447	49,4258726
96,9255397	105,693079	179,206607	120,5270746	56,13700814	89,6328131
87,3693106	189,247759	75,7827697	183,0984908	96,2064142	79,0503553
100,844554	51,5199195	219,675559	112,0886792	38,97068191	86,4857558
15,9780983	79,8349264	75,9428528	89,82607272	121,5602232	77,4468007
127,523906	63,3595081	93,8434458	110,7202955	25,44591649	123,231053
67,2920128	18,3237679	49,2836982	225,868791	45,37457348	184,715671
95,1490099	107,067163	76,4965249	67,48710175	75,04149854	25,5059088
66,209243	130,445516	124,258934	83,53194315	14,41133779	14,3689552
54,3466543	112,975458	74,9089315	54,92319923	31,37285457	63,6572335
179,02077	119,269942	61,0501859	153,8005837	59,58110184	57,85028
158,721213	92,7084099	63,7307682	19,74198948	96,6409254	274,048522
70,8383274	416,602505	46,0565625	145,0766156	125,7709047	81,1733057
33,1405314	78,9418514	121,066392	94,48371919	57,29578425	109,331768
86,2961056	46,4653348	33,35711	40,4761292	216,6751958	91,363635
330,142524	85,5534706	84,7503629	111,5523038	21,61703654	77,0971144
98,3158795	47,9736049	49,0226587	160,2058478	87,43232046	56,4091522
26,6956622	39,8307156	138,740656	92,7259236	89,8625149	13,1150868
14,6825783	189,705769	151,582836	197,6638729	48,60651541	42,1001893
133,288506	136,393065	76,7157345	278,4978781	86,11117719	57,9102723
279,6105	77,5285116	144,731975	110,8038964	92,00301532	226,498289
95,0311348	39,6410207	90,6754366	301,3660469	109,8087219	157,288636
142,55342	160,370358	215,564466	103,5839207	83,00650246	218,762987
85,5697807	128,992866	63,2851713	164,7451822	95,771903	137,027902
107,793488	72,892682	47,4595396	35,42489371	196,1817758	124,654631
80,4501215	101,223999	49,8301927	136,4291297	183,9139231	72,8337232
169,533652	52,6026341	56,4863183	108,8615434	99,74565982	60,997397
94,1380597	61,4718484	183,216803	62,02492169	63,65723353	79,7321182
106,039959	30,7555516	119,493153	118,8803547	100,0952864	155,755401
71,3519022	364,120511	70,7315342	134,6295631	167,266933	36,1483589
77,0867565	76,8021866	73,1857882	54,21662165	124,1352348	211,65244
437,461693	300,374868	104,290498	45,08176779	80,54120806	37,0598833
90,7259303	59,4567486	69,2693716	73,70780844	263,9751333	26,2901063
60,7847783	86,4302355	120,091656	108,2415672	110,1832408	77,6589524
437,857448	108,290808	33,5171931	119,9489283	76,25292459	65,3807727
87,7650104	197,658909	181,660861	23,86026016	53,38201971	60,5877184
269,99196	73,239562	85,9270117	143,9173224	73,660363	85,062178
48,9451896	80,1588064	132,530069	44,20792959	62,60823432	118,130695
189,352144	344,441732	36,1141746	106,668329	74,13003385	156,75169
47,1360948	13,9955635	79,6573564	106,9812587	159,8739748	70,7532151
67,4424528	54,797919	232,155802	142,0860451	59,55626921	48,8362172
19,4295378	102,140019	181,309043	74,38691128	99,26870633	376,998247
126,110566	80,9866963	195,244271	221,2285001	88,31895253	73,0385326
15,0620232	64,2985832	62,8987599	97,1541824	63,26516463	53,6044388
99,0977694	92,7084099	62,1503524	31,69309332	83,41618104	32,9588592
17,7316281	104,934189	33,9036045	20,67495429	45,12732175	139,747731
65,8786178	37,2397309	157,667934	397,1834974	72,90099812	67,8957921
35,9998311	60,0814533	92,0784726	21,12055117	133,3789994	99,2014314
284,949654	112,785708	53,0818027	249,5690269	46,773259	90,2370338
14,2638785	74,2667669	113,038941	198,2940272	52,17059365	308,138281
46,370515	86,7771155	37,4753807	145,6995923	111,7268032	92,9071974
13,1743635	149,852054	124,359831	43,09758498	114,6939434	131,775445
15,4645234	86,3421057	61,5620281	201,2356491	101,4515893	80,558758
67,0792627	56,5351388	103,625751	70,60610347	71,56230488	76,4577937
89,858675	242,158019	125,839291	47,21585566	64,80866731	34,110293
160,782313	226,795116	148,665689	67,26071453	259,7717344	72,3816023
61,9298583	63,722643	60,1589921	58,86409011	257,3063803	30,1365959
80,4108113	87,9940153	37,7781912	94,65097982	87,02264188	35,2441768
107,462863	45,3988751	56,9319152	30,55821559	21,96672284	46,773259
135,05829	172,069016	154,768142	71,5808393	129,652554	35,6787477
13,9006884	212,531237	39,7277217	89,54061773	70,38597878	174,839808
46,4883901	230,350995	59,9153081	28,81059801	57,19334969	75,4687271
285,273534	92,2667101	102,340968	107,4829818	88,25167761	57,1685171
170,047227	62,1981733	76,3537385	25,28065171	44,38550685	141,69369
124,703917	63,2483783	84,8094895	160,8013497	176,0834093	147,437666
415,372115	158,492208	43,9887788	242,7109884	313,0834348	145,981973
149,204294	163,310987	80,2283252	38,65202945	91,75576358	372,642689
83,8622509	60,4053333	46,7876143	31,14653997	111,2322997	85,6415063
38,8753857	132,159736	109,44269	92,6912713	23,79997924	189,957801
23,1100375	85,7106558	34,8192726	125,2336697	74,66697961	61,2270391
28,733762	76,2953017	28,9951554	118,7549239	81,01087891	70,1811096
287,373889	74,1000721	46,2828909	27,28930882	46,87569357	105,160485
60,5232084	63,896083	110,097319	42,6275138	136,3636895	129,53251
41,3945506	82,9394859	285,867759	88,64942396	80,22668141	176,680347
137,38096	49,9168296	381,131537	34,16464405	37,5295541	81,1908557
19,563723	69,2745476	140,018203	30,81925512	108,0779	94,221058
211,353647	35,8263911	58,662236	75,65733895	54,16621721	64,2293389
46,27564	48,9844997	88,3567914	328,4188493	111,1547575	88,8910579
77,9702667	89,7312903	82,5571485	91,75830649	87,43232046	97,629992
50,8165946	451,103631	77,3213556	86,80084991	256,7548692	73,4731035
234,986769	64,6780281	38,9793143	36,55971261	208,9998263	76,5426186
499,738431	328,624745	69,8332217	75,8908449	107,4458023	61,0997719
45,2091802	47,4369748	66,310453	181,2917467	17,39602798	84,3452554
68,7216627	35,5973862	39,7868484	96,49955386	82,20475498	257,751219
54,6082242	61,1316583	85,4223471	205,4446982	16,05733474	62,0288463
156,414798	40,6519156	142,218653	73,38764232	77,22438155	48,5040808
364,453955	20,4797427	52,1661347	75,9846238	78,0437387	42,637135
85,3312109	172,693776	256,653394	39,88780481	153,639733	184,090856
61,0137832	60,9745284	238,829283	47,67874928	44,19824739	49,033744
93,0946	301,915647	82,5153186	58,57857629	106,788872	84,4725226
53,6758943	95,3549595	9,9423879	174,3328105	50,54214669	23,0581643
52,4196844	77,8198267	61,4957239	94,18808619	72,44887725	108,964532
11,5550188	81,8404612	85,5997269	402,2449109	90,62187978	57,9351049
13,2136736	93,3561699	52,0234072	149,8005663	40,71905373	58,0550894
48,1077348	89,5415402	87,7929413	117,7801881	145,3074928	155,532982
210,738452	175,497511	74,0942199	224,6503712	135,2370884	39,3203682
54,971359	56,2112588	159,499211	74,46333462	13,91683432	66,1474202
72,686677	39,8700257	71,2362577	62,57141621	91,67816164	35,7811226
69,1796726	37,0662909	116,241543	207,2544428	45,66426751	121,235429
85,8285309	35,8657012	72,6565904	104,7360952	162,1241327	293,129945
60,2942035	31,4426217	44,7198306	33,94543439	80,29395633	88,6261965
57,6964736		108,87884	168,6341241	48,00957737	211,175486
16,7599881		115,131199	100,1304566	225,7813662	231,121693
67,3705778		90,104409	88,72590613	37,73436354	150,697485
81,0748262		227,43191	195,2024414	84,53251486	90,4842856
71,9670973		63,0170131	59,85618152	161,0926835	56,3842599
442,702047		117,411015	46,25841656	34,99692509	137,437581
70,3803175		77,8332567	166,0054319	101,5115816	65,7729013
91,998395		52,2670911	70,26146304	76,38019178	72,8337232
28,5440118		159,440085	153,0939473	259,2347886	60,5525588
41,2996755		60,4445059	68,02641871	158,4825122	94,3659348
91,6419501		90,8355197	173,0552053	92,04545761	50,6021987
92,7639748		71,3789852	104,1650676	112,553443	111,147475
52,3018094		68,4964899	94,16355306	557,1753978	99,9504693
110,037593		63,8908513	105,7454834	287,6550683	76,3378092
17,944323		110,299173	204,2017453	56,51152706	69,4993467
71,8099674		128,335375	82,22986362	46,85814359	94,8925536
65,4991728		84,7157106	87,65733255	108,452419	23,1605989
27,5724271		82,6652825	33,15519708	69,85631566	21,8642883
82,9990869		59,5288967	346,482467	107,6682215	71,2901608
57,7357837		60,6218857	141,1530803	137,2399946	104,171478
64,717283		49,0817853	144,1191765	112,9631215	39,9596889
74,9276303		66,8396508	295,8274435	60,48528388	139,016303
53,1455671		338,228629	97,69349936	53,23720254	149,426067
61,6835803	96,8516068	23,0627513	61,53078902	126,7833042	193,405308
84,5498672	249,784522	73,5454065	63,95497438	92,04896182	29,9174454
108,723375	101,37387	234,471369	592,2076179	103,9691832	100,387376
263,375999	75,1592963	38,777777	69,40712615	127,0744393	39,9702747
307,081918	199,455857	46,744726	54,3113238	66,63970109	28,674977
81,3766994	118,669778	79,269649	68,31225454	105,7865428	63,9915296
45,3417011	69,9276978	61,9686611	270,3338699	80,72864793	69,7244853
107,405995	156,232062	41,6398344	81,2934832	63,57987306	105,683599
107,818544	357,830337	49,4254321	390,0202212	142,5337547	151,44712
37,5622839	207,598624	22,0961401	109,2421262	67,11902716	28,8205146
95,2128711	33,2006695	152,905795	25,61519707	68,31884209	119,275642
87,5695328	33,9345745	51,4492664	159,7779998	71,29336328	50,108411
29,2689677	149,616522	38,0301656	174,8205837	122,7045333	90,0786857
84,7177806	28,3743548	93,9649726	73,72688536	45,26649782	49,1394404
33,7319326	80,3561662	222,056273	24,64858586	128,7785364	282,351788
91,6793066	83,8753195	91,9411383	298,2980828	93,06058578	41,5215155
168,170393	120,686275	111,575572	144,7198461	39,45567412	40,1584657
253,251523	37,6462111	237,189596	223,3701441	114,7425014	88,6906798
50,1085994	92,0078688	115,00389	92,43222889	88,98913378	45,4370515
47,6028327	98,9693948	74,4743691	459,1177357	66,47646627	245,544286
39,0648816	122,398779	142,877363	81,25583463	81,20797399	52,4904036
42,5492473	151,321821	31,3393119	244,2275822	111,4695263	69,8274294
45,9076928	89,6453867	118,976389	97,53712041	119,8858681	73,966491
127,267028	30,3489173	115,49498	235,1657617	142,1823289	98,5449998
29,4543044	49,9478915	372,522312	76,18859168	71,36097286	165,57872
28,5770558	79,0142173	162,058355	137,4096414	56,64710241	172,365953
71,6749305	234,166389	68,8785146	417,9157734	172,1174116	215,360721
164,930662	42,4305326	45,5967635	54,40206325	121,1356553	65,9618057
82,2293783	27,7837343	119,104649	178,2112526	290,406446	40,3819912
133,459861	81,8413996	170,901176	120,0712602	27,57810619	115,196871
70,5950399	155,456164	32,8345347	102,5512725	89,83752292	48,908596
123,080533	82,8619919	182,349661	121,1284832	48,20574446	43,5094288
43,5104232	30,534195	29,5344775	52,59722885	24,97258808	52,7815387
91,8891541	114,458654	136,843509	322,4400081	176,0859794	98,1083272
95,6703657	111,134996	184,154495	144,6821975	51,23029793	78,9289255
369,576184	138,530811	61,0929169	45,15889141	83,97672693	45,9090587
64,7134045	38,0515539	35,9155919	63,73597453	67,98505358	46,9030454
84,777138	65,6920037	109,423477	129,8806921	44,25493385	55,4899409
76,7950789	97,3654466	50,8831339	54,1830634	49,11448429	474,205916
13,8709001	71,884837	90,7556549	63,99249533	132,8426695	62,3976954
59,0518934	40,0680505	58,4497317	84,68415215	106,2658689	65,1913445
51,1045627	77,1757928	284,115801	58,01173204	28,17801365	39,3277139
319,551512	122,643414	73,8174972	253,5614935	98,19357403	85,6911425
23,1601206	91,5185988	284,100231	161,0917437	218,8395849	35,3769033
151,297192	135,011658	57,9211202	264,8817181	64,56648088	81,5168064
31,7747934	89,3761819	87,4555978	87,76533705	16,0769202	34,0138535
31,715436	188,066213	132,961749	222,4035328	48,89095877	162,486617
66,6879671	42,3466054	39,835	89,04155993	28,36620463	43,6550264
92,5044035	45,6456935	72,7977951	75,31271991	40,26140984	95,4352595
191,414441	88,0588619	319,32143	47,27333748	59,83483072	295,379259
100,098484	283,558448	230,551961	153,4344064	107,1172576	48,7204051
69,2357268	248,973836	73,7644063	109,2421262	54,43566352	115,033637
76,4838809	74,694596	42,8253179	141,9108795	39,35273	86,4013129
53,9809437	111,970252	277,809728	130,6281759	57,97481762	71,8932708
40,7600215	51,3072637	68,4405149	301,58257	70,11856449	94,7573641
105,95555	61,0090326	27,7296431	109,9897376	115,4806876	48,6601144
40,9626634	125,023261	77,555554	82,78870593	34,96518676	84,6369251
36,80375	31,9180779	174,692323	279,26743	51,39347276	76,6748932
60,823755	72,0874789	52,8162287	117,5563354	57,61607295	261,116924
36,2376992	68,6870994	57,3925087	41,33022276	94,28535686	86,6071412
21,143624	39,6974952	80,5458718	135,5141952	30,97166274	44,6489531
69,5151494	64,9754629	350,623221	64,57432534	214,9416861	35,7106318
112,931487	43,7970513	213,122712	187,4545521	39,0013042	232,55221
86,7517005	105,861405	48,6778208	89,04155993	87,07914839	135,515737
45,5863362	69,3370773	360,945694	56,73550916	58,07776174	52,8594666
41,3680063	53,3237603	590,055523	197,9739468	72,21974039	74,8325174
73,716056	98,4873303	207,035767	48,45894853	81,53444364	51,4538235
43,8144746	35,8323564	405,281805	132,833489	45,95171213	32,0082429
81,0901303	345,741516	55,5875467	77,555554	119,0094633	82,4077889
23,5480992	118,467078	79,1789095	91,90361737	60,40978203	77,7114733
35,8917728	60,4951337	83,8990198	230,0608701	41,66705302	58,1556897
190,142067	88,6002837	388,071557	161,6203552	35,72826906	28,8205146
311,03819	55,7528053	83,2796689	136,3524184	103,4898571	291,375417
99,7944916	164,172128	207,927209	167,7293789	55,12087783	51,5141142
24,7467045	67,0093237	113,599406	65,66906933	123,8690137	240,325991
34,8292465	59,9465063	133,799973	74,20227838	64,85761597	72,6813692
105,347506	94,1431392	70,1547375	273,5056666	193,1921609	253,985644
51,7791104	63,878149	60,0355663	139,8338268	48,24839788	264,989806
384,30691	82,9980709	108,713515	88,95082049	106,0277057	76,5543118
280,528623	34,483261	25,6151971	100,2178266	132,4985626	31,177551
139,939323	89,2994603	56,5166369	406,7238092	182,2409101	55,3443434
147,414689	78,8289397	382,506714	140,4531777	183,1539092	112,719254
70,8295163	165,168092	33,582146	278,8294303	30,354118	457,333578
57,2206745	92,3538543	94,9846746	304,2632761	93,66049324	56,7500465
25,3793182	212,407575	49,8634318	445,0260655	95,88956942	59,295214
20,207018	127,487093	112,413923	82,9700572	130,7944655	36,7046185
64,2415578	51,2724762	137,10003	59,28795493	54,12689114	156,040491
67,4392954	77,5464072	65,9788086	32,96279507	45,18856984	103,34426
14,8075061	234,225747	44,0109289	439,301823	46,32077521	42,5757929
99,8886365	62,8996089	62,6787515	155,7678523	31,99060558	81,1227271
120,661705	57,9300097	36,9729426	69,89821672	74,25756607	467,056938
71,4129312	91,8052269	24,5578464	172,102229	62,42265156	232,928592
56,563491	200,906362	68,2215151	151,5388325	54,10925386	55,0532683
214,871348	98,0574176	78,4312981	106,0703295	72,40793137	51,3758355
107,573909	38,5582473	85,4317635	191,5928324	59,95541212	134,195341
100,276556	120,375077	259,905087	41,54909499	91,88572699	21,7245691
150,815127	98,7913227	36,6632033	69,27886575	140,2547063	114,366119
54,934914	90,0927227	51,5400058	27,20103162	38,41903402	53,6652024
202,181748	99,6265782	95,3319349	66,10706902	182,6922804	27,3722179
155,760157	52,4710814	59,7259546	244,2275822	17,23408171	23,4390446
61,8616524	87,3770495	71,3027	103,0800116	133,6234491	89,3405596
84,3472253	65,6746394	107,875164	85,12215184	76,82043076	46,7574479
159,387807	142,133891	35,6059803	146,0335899	28,63232358	58,361578
70,6963904	75,9526177	62,6787515	84,59354033	69,28781263	64,9605601
294,913363	376,680995	186,049941	127,7285975	57,68368252	68,2761887
95,7542929	36,8876771	136,533897	110,2993492	80,66835723	131,02531
232,118058	241,777893	130,628176	98,15647137	80,11110318	281,932813
98,4453372	66,3419816	100,618178	134,4193236	128,4624452	109,840358
21,9368864	106,182761	73,1075344	63,11662357	54,49595422	48,0851631
118,711713	53,2050456	304,263276	78,12168647	89,4435037	32,2744218
134,043276	31,715436	126,324114	142,8242722	74,56639843	75,5780224
92,2944969	89,4427448	68,5312544	252,9046216	56,86024953	68,105635
19,0851343	116,653282	122,661227	76,62646375	98,75088807	25,1784763
106,004689	109,111294	86,4891142	28,69625435	59,50110219	59,2526205
104,756885	264,102758	62,2784004	126,1958538	99,80510546	180,722004
125,005896	46,3202412	164,354152	66,72641999	74,11202852	47,0236268
70,5602524	58,8071993	392,466485	94,58432353	101,7431065	69,1672312
61,6590105	75,2258592	40,5826114	101,2375287	63,43427552	461,941587
123,031393	60,6384183	403,20488	71,48405127	101,3137528	85,4250235
53,1804167	297,834691	310,606742	143,3153628	47,76907181	67,7792253
101,887769	36,2551226	42,2967064	84,86563104	90,31684899	44,8121879
50,741213	66,9152378	319,721781	95,64154656	53,278502	50,7686091
75,1592963	149,31247	159,724781	134,8571956	89,25525273	13,9434093
22,2828719	83,9245182	59,4162153	107,6186431	166,2919501	44,5034155
72,6361654	97,4422273	83,0075782	76,09785223	108,3670448	74,2752633
30,9221146	61,8196593	55,0589352	145,7770691	119,0447978	112,403162
92,2944969	103,271652	61,9686611	222,5317932	94,21774729	88,5524611
47,375562	94,2516362	72,6164438	112,2856625	74,27526334	70,1185645
75,9945518	66,6879671	60,1638267	260,4713471	72,68136919	71,4036263
67,3205807	119,134479	93,3081006	103,9557558	118,103843	94,4485917
80,8874294	67,0339526	98,9416037	58,01173204	54,29012597	144,504031
61,9630029	174,548504	286,924767	110,117998	102,8472962	148,97988
42,3885985	64,57012	101,494049	249,2949528	48,82334919	234,412223
53,7116799	87,4190427	175,658807	58,85008286	174,4817669	32,0685336
80,7860789	68,2571277	62,9352723	62,05940053	84,07961106	45,848768
79,3602028	281,00047	35,4777199	55,76902558	154,0775941	91,3387914
109,09393	101,922497	112,980055	84,28380103	22,38476724	236,169292
20,8569959	196,967455	56,954509	44,93989156	114,1000005	59,7495839
46,2188907	60,7817619	96,8271576	81,1652228	75,9293882	56,0295577
128,794255	51,3318335	32,3059231	204,007801	143,3468693	45,8061146
112,560872	79,090998	68,8785146	77,46481456	64,26502738	125,164454
54,8335635	44,4644525	23,5913628	20,2913057	95,58079704	121,657575
68,0124926	22,5695001	65,7598088	28,9152542	151,4471199	98,3994623
141,669191	70,0289892	35,9155919	130,5906549	30,26881116	65,525133
65,9366387	75,2606467	213,817233	163,55345	141,5574653	78,783388
14,9507907	49,9233217	40,0539999	221,7466609	131,3414011	51,3082259
55,3228336	334,299661	35,9155919	114,3470177	25,67543967	54,0842377
109,726484	20,4096599	52,5064894	60,25456614	93,2737329	44,0490456
43,7724815	88,5409263	268,091036	199,3032606	59,87748414	29,4381193
73,5727124	18,8404993	56,2068976	217,3893808	72,57848506	38,3161499
266,625889	175,512633	38,9966492	52,2499686	121,007755	496,28491
45,544343	127,039816	46,4351143	77,02681486	65,79125196	249,101077
146,900849	84,8784885	41,677483	64,17397423	45,36944195	155,681807
17,7012514	51,5171112	160,306611	134,510063	218,2323585	193,611196
86,4230793	58,4612729	74,3837573	92,56048928	94,24276343	222,158273
45,8309712	54,1415925	42,0778341	322,1459664	81,59473434	128,746261
65,1433763	216,489708	89,516953	327,8545113	88,83627736	63,4093194
73,960691	88,0588619	45,9065028	44,72089171	25,82097722	117,039247
35,3185165	116,426011	47,1827257	37,59216594	163,05119	47,9572628
341,387107	56,6894113	79,269649	202,4594874	96,95116567	27,741281
166,779246	217,670949	58,4497317	105,8513296	31,28043512	87,6437813
150,993199	296,028042	29,9724772	195,0742408	156,8213309	125,164454
72,2901799	84,2110873	106,470681	55,27793501	289,997729	48,7453612
27,5390993	56,3607901	66,8546804	75,65998016	49,11448429	33,868256
117,851887	112,13096	128,73273	122,0949668	53,89604675	60,9567177
254,017263	36,9296702	99,251343	69,49773798	71,77268935	97,824511
36,0350573	55,4241841	64,3022346	328,8742134	94,58681036	98,3745061
56,7067756	113,784106	66,9452922	28,25825466	42,80657726	419,745236
92,6579057	182,876549	66,107069	85,96037503	246,2824719	289,759566
290,813807	54,9942714	39,835	73,32640662	145,9273713	43,0374216
166,482459	77,2771433	49,8257832	180,4164382	110,0035324	42,600749
101,136441	57,5420311	196,388112	221,4370493	300,4696538	136,587652
96,4288406	119,284969	42,6064456	16,15302539	133,5101866	21,7848598
121,116188	26,5605592	108,184903	215,0934558	48,59982367	205,882783
73,2267859	84,7525682	40,1822603	79,67000007	188,3752039	228,373494
246,366719	22,3248651	65,1404578	148,3295149	42,16407636	43,5270661
132,439328	152,300361	60,1638267	255,4570674	244,337152	192,120246
46,4809491	64,3674781	49,0781719	37,50155412	45,06066957	305,286551
146,687989	57,6853157	58,011732	227,8181637	224,025545	25,8636306
32,0614215	78,1963851	20,8199172	72,88853455	63,84599201	106,961402
131,848708	125,715232	109,332738	78,34068632	80,87424547	94,4132571
47,1135627	104,774309	140,143566	251,4470474	31,52891679	79,528833
96,1248482	221,620015	40,2728721	81,51248305	543,9157632	136,442114
61,2884552	107,979252	22,8437515	107,2558129	159,1929451	105,864471
150,409784	24,9739753	73,6361459	98,37547122	199,7807646	112,616369
97,1381758	94,0489943	64,5211069	275,5670218	119,1050885	105,768906
146,0236	237,668119	62,8070119	67,60229175	52,63594112	324,207092
46,9108617	141,078571	85,6507634	406,9583789	53,5696371	46,114947
31,3274574	61,1031185	79,0882977	81,20274375	138,369737	53,0476576
52,1425193	149,609316	185,120979	61,84040069	85,36473283	103,283969
181,181409	55,938083	47,4015979	250,8807873	292,5252591	135,274574
64,325485	117,91845	114,528369	368,5434321	343,3438406	86,135134
44,7510806	138,572804	395,162761	76,71720319	54,74443589	77,9776523
177,078841	25,8685882	48,5495604	296,42446	24,51827815	57,0161655
305,292692	399,628315	84,2462801	149,7339981	67,09401102	58,6527131
178,294869	201,363857	43,5729292	115,9705008	290,8887716	118,590428
65,0000327	46,6068694	42,2060945	163,6441894	49,19973114	38,9160574
64,3848423	38,1948385	198,283558	282,4767477	57,58079839	127,71694
30,9988952	269,072357	51,4117454	252,7232703	42,22436706	28,3235512
45,6282702	79,3776261	49,7351714	447,6317298	66,37352215	41,4009341
27,7663701	21,7342445	82,2599668	108,4945148	113,2588703	38,6675157
100,049344	77,4276925	25,3054578	37,50155412	143,5983505	168,851755
118,173303	168,306472	37,8488144	35,91559195	165,4155453	166,008134
15,7860462	125,386669	51,9778779	81,20274375	70,03325765	130,11657
95,6181549	235,955615	96,6988972	362,1092268	167,2931957	191,796836
188,884045	74,9812242	48,3682091	127,9474697	58,78061333	44,4004714
86,405715	84,1271601	92,2508776	81,64074345	115,367425	12,6407102
233,481624	24,6873472	124,775801	183,4974954	58,25863384	126,61275
118,634991	78,8637272	50,4451342	49,42543212	167,4387332	85,3220794
120,00151	71,395567	46,9637258	107,3090314	131,1032378	155,003911
30,086859	68,5611791	63,7736231	80,63661128	35,65034108	40,3466567
69,6830628	117,023837	60,5641778	247,2711186	68,27618867	79,1597699
107,877901	83,7566048	27,4200315	271,5193533	102,5811173	58,840904
317,493022	88,726204	65,5408089	313,1060969	184,438971	137,031703
50,9019208	133,291948	82,2599668	82,91696633	58,75559718	84,5766344
117,733172	162,239559	65,8880692	168,2204694	33,22575506	115,274799
144,741009	60,9670395	34,5487572	74,16475743	183,5333507	57,271966
77,5217783	49,046073	278,429079	68,13090327	93,53259297	54,6238545
86,0003722	24,8306317	114,566018	118,485298	45,01801615	16,6768277
41,350642	84,4485758	63,0260117	67,25503151	20,17332834	22,2818231
37,7823491	162,80561	32,6155348	47,31098605	71,13012846	47,794028
92,6579057	85,8150945	125,704763	63,68288366	89,04210561	47,6911438
243,853747	29,8002309	101,803789	206,869986	41,19504583	66,348566
142,487083	42,2032618	28,6962544	464,6074084	152,4234093	54,8297427
405,608288	513,182138	113,818406	62,8070119	191,4173946	95,3146781
193,675572	383,506442	57,2642483	215,6751582	180,0544873	49,7996386
62,1656448	93,5350953	81,1120043	200,5263926	123,808723	57,4528981
202,552304	145,677615	48,6778208	67,16429206	87,7643627	209,396981
80,9467867	119,606384	61,530789	84,59354033	86,58950392	70,9492564
70,5356826	43,6885543	37,9394262	243,3141895	241,1743798	83,3165288
152,712909	103,92163	51,4492664	102,022661	204,984422	81,5168064
117,285836	126,735765	49,4254321	57,1359879	59,23492325	268,976012
59,7192355	119,368896	112,232444	171,8832291	149,903198	157,077131
36,0350573	53,4916146	84,9938914	135,6580255	41,04950828	60,9567177
45,6702633	102,300317	28,3865151	52,06861733	78,00260841	255,170821
81,072707	103,844908	45,068152	102,9892722	9,88965456	162,877637
83,1066269	63,8187916	50,9206548	94,36532368	118,0082177	37,7338797
165,765918	71,1263031	40,491872	641,3390083	122,1472793	48,7703774
145,212914	197,904061	138,904864	226,6325526	84,47369027	97,5437543
200,493814	58,6639148	72,2691836	217,5176412	24,12419894	44,9754227
30,9395379	139,974051	55,0589352	177,5919017	168,5782575	66,5118008
100,622542	64,8321783	107,036941	110,4276096	77,43803549	305,329204
109,237214	77,7910422	82,003446	29,44386572	365,0933658	193,739097
150,958412	259,468927	60,1263057	468,6174284	124,3483398	94,0441941
75,2258592	48,6407302	51,0113943	135,4390256	136,5097239	95,1940367
65,5906532	204,46745	179,524996	196,3881123	83,65025728	66,3558849
45,8903285	61,7777252	64,7025857	117,9942075	65,01047239	138,650494
38,9461668	83,9418825	72,7071833	46,87298636	61,0096895	17,5855075
38,4149037	58,5625643	226,088371	150,3908701	138,369737	69,6215412
173,510548	105,668921	42,2967064	66,94529221	35,06807089	37,0133908
81,7154794	221,47673	83,4455778	94,80332338	175,9903542	161,414702
104,166265	461,084624	214,965195	124,2095405	172,4365624	39,5762555
29,2096104	82,3972917	72,9260555	191,2455722	91,94601769	205,38582
68,7218279	96,9601037	55,2404141	84,06492881	32,31707522	251,749249
52,4291474	105,127441	66,107069	99,03234314	166,331544	147,88301
98,7667529	148,470009	245,428763	107,0369407	131,8560017	144,077677
64,5455502	55,179549	100,527566	250,9340058	59,58634904	67,6086716
98,8926731	201,311705	71,1744396	102,022661	41,46122477	46,2604845
45,0376497	163,690064	63,5546233	130,6813944	104,6043652	119,928522
240,401157	215,706604	62,8070119	222,4035328	113,7059213	57,0588189
48,1340959	119,361749	41,3302228	263,5524043	37,30452593	52,0537309
47,8301035	125,005896	53,2165798	62,89775135	134,1100941	73,6327025
18,6377983	207,924233	61,4025286	28,69625435	220,6319884	119,147742
130,786181	170,65159	92,8702286	395,1095428	241,3272962	119,471152
47,9068251	25,1346241	46,5257261	132,3047499	52,46538742	70,7361092
55,0188412	63,6755071	22,5341398	326,1935073	91,19325381	86,2307593
63,9201421	104,17347	48,5495604	67,07355261	125,455589	101,185792
170,90343	123,60459	98,5037316	52,28761718	49,90258273	140,314997
90,463278	154,054858	57,1735089	43,66366868	36,51642749	83,9590297
92,0498619	130,136203	50,4826552	141,0194378	97,25993804	27,5354528
43,4019262	55,9728705	115,623241	85,21289129	55,18116853	202,070191
60,0897909	60,2085056	77,4648146	212,0123985	240,8479702	76,4264115
156,536055	27,8257274	38,2491655	312,9557578	239,2188015	63,2034311
97,2221621	325,045169	55,6782861	121,0377438	88,23636989	53,8107999
87,9748756	49,8219712	72,9260555	81,47483447	60,05835624	151,414845
226,900871	57,0773309	199,340909	97,84673208	177,4136946	98,2538647
108,164529	169,166356	70,9554398	46,21611444	10,7380437	270,832965
228,193621	147,068703	121,128483	198,7746491	158,4151651	55,9016574
71,2942165	448,768533	36,8822032	299,2114755	57,82928006	195,137421
147,120914	147,785244	34,3297574	55,58754668	44,10933631	312,03107
51,6358259	19,8610325	81,2027438	257,3526412	30,72318107	202,850971
119,040334	100,437264	92,8702286	194,2360176	28,28089778	39,6012117
182,904072	58,3424991	99,7799545	78,21242592	754,3742808	56,7676838
72,5173916	29,352954	180,235087	334,1450139	37,77653312	90,7285655
34,972531	153,844951	80,7648717	63,42636286	54,3327194	194,449207
39,8407797	78,018313	58,3589923	235,1282407	39,08655106	290,718218
52,8764243	53,5929651	30,2820889	56,64489734	115,0689711	56,9808909
285,777645	119,141684	115,00389	324,6828422	43,0727562	146,580251
118,299223	543,086732	91,193527	148,2387754	32,66844102	39,1821763
56,9514106	84,0605972	171,920878	296,1148483	67,28220199	137,144966
76,3058088	70,9062379	38,0301656	323,0217105	227,2270111	209,98957
57,119324	210,551727	41,2394833	48,85929965	18,28835909	100,03595
28,3743548	64,6714705	36,0438523	57,30176926	49,38060324	88,339254
127,469729	215,074049	120,909483	56,33515805	38,15291507	42,2493232
56,8081261	102,488548	192,158965	326,7597674	37,71624242	42,0008415
108,248457	72,6780995	30,0630891	357,917728	89,8551602	30,5776435
270,58216	102,198967	40,1822603	250,7525269	54,84738001	51,7625958
105,372135	48,0501097	40,8016112	116,0235917	57,81158279	265,117707
171,276939	125,631304	34,201497	238,209298	51,68460786	42,0008415
85,5632539	57,4826738	122,313967	167,072507	125,6261427	252,472737
