# Supplementary material for: CRMP4-mediated fornix development involves Semaphorin-3E signaling pathway
Source: eLife. 2021 Dec 3;10:e70361. doi: 10.7554/eLife.70361 (PMC8683083; doi:10.7554/eLife.70361)
Supplement: Source data 1. [file elife-70361-supp1.zip › statistical analysis Fig2 Fig4 Fig5 FigS1 Fig6 Fig9 Fig9S1 Fig10/statistical analysis text format/Figure 10B.txt]

KO tGFP Ctrl %	KO tGFP+sema %	KO_CRMP4tGFP Ctrl %	KO_CRMP4tGFP sema %	KO_CRMP4-4A-tGFP Ctrl %	KO_CRMP4-4A-tGFP sema %	KO_CRMP4-4D-tGFP Ctrl %	KO_CRMP4-4D-tGFP Sema %
61,9918719	167,3123421	58,7268961	78,0378931	43,9896687	117,190421	53,4511085	78,18048609
50,207578	164,3500347	67,6606086	46,2336332	57,6320754	53,7718411	63,3719479	82,28979257
74,6050672	69,9529169	163,41369	50,4542202	114,466302	463,858867	117,193885	65,53346736
45,4699651	40,93071218	46,460501	80,6820399	57,1240411	223,409526	55,1850949	87,17755957
38,1200531	95,73234699	126,802305	18,7163945	135,938223	216,35141	100,320675	62,97269892
128,627868	35,96730443	172,289033	307,496883	121,306199	53,0192	92,9689869	123,9006951
32,6503833	91,8510045	63,5145865	53,2782351	36,0510442	51,6648657	67,3643013	68,84434405
83,8431821	49,84960892	75,15888	464,112207	129,207436	151,089282	48,8172851	94,96516357
52,0022918	49,14492107	78,9177329	194,603847	148,282567	197,93081	119,355473	198,6367899
82,2936057	94,84061522	82,7315841	105,414199	116,373815	126,129536	61,9119425	161,0833283
72,2459321	30,94915854	88,5480459	189,761158	96,3729674	112,585239	66,2351178	122,3439104
122,480879	81,86142436	202,536287	83,8738555	52,3194606	263,711972	100,691503	59,73031748
42,2739021	75,21620022	31,3230913	67,7740425	70,0215639	167,493259	187,498166	544,0077992
222,0672	358,1384025	26,3750334	52,523199	72,2563427	99,4165954	46,1880214	180,5457273
80,3198745	304,9057524	39,7836999	181,109312	60,5214491	73,5919198	65,8358688	61,49265613
203,279647	67,77279916	48,1973088	343,482794	35,2608887	444,764979	58,4073708	40,3079933
100,357062	56,79470862	93,6095378	209,608388	192,117918	27,3223278	86,0483079	92,14213668
79,5297241	37,03002712	71,0597915	56,7632866	119,31609	329,120597	87,8591044	134,3093162
154,321769	35,6480863	165,463234	158,899801	64,5998393	69,4948359	53,7818622	234,4362278
48,3273358	122,5469991	23,6644524	137,464761	120,896338	71,2215804	64,1703777	69,69123167
165,374006	26,95498441	64,7702257	173,176871	87,23439	71,7031638	60,899644	96,25144316
137,103201	152,8656821	111,33603	10,2363514	118,879715	104,228997	58,1250749	89,98054905
29,0883247	14,72719304	53,1842357	9,30151336	131,961185	42,1460573	116,335207	94,95684873
205,545293	78,26061487	112,939969	168,49455	266,662005	135,674859	65,9811742	51,26116863
140,225118	32,92288978	19,7646665	93,9497733	95,3008179	71,7483083	53,8303201	100,6714659
113,063747	24,54907182	82,4852818	201,233714	78,4417083	55,6793542	27,6409371	69,99363312
45,5828625	32,87617814	129,606819	242,272987	106,745897	32,2999197	74,5990361	288,21809
241,46582	58,38303594	90,0499874	435,546696	248,587428	71,357141	86,9921112	71,45357033
47,7823228	171,2598046	157,917963	127,095541	89,314851	44,4711886	88,9398982	174,2098138
89,9433933	85,37677128	283,625063	71,8422606	138,082649	65,9166592	134,377811	67,94899859
47,0389498	64,91536265	98,2837282	148,350779	60,5665936	51,7287674	104,292991	168,5519693
62,5836624	59,44569284	57,9054919	109,407984	125,783577	128,435974	36,7833841	56,57653687
72,895816	51,64432274	75,440746	76,4420183	42,9813573	253,474667	88,871403	101,1392102
103,269237	196,9456799	71,2865932	227,616746	73,8101393	128,962766	49,5957457	214,1953682
309,60468	86,42001982	81,937679	38,0273915	74,2277575	270,025141	45,1757229	37,96102547
155,929439	210,3102746	101,428544	68,4625783	64,9084114	158,192543	181,695016	51,26116863
231,231168	65,12181494	63,1742848	99,5118683	254,200857	97,163123	268,735585	117,2423428
29,4269512	69,38849556	48,263743	95,5067131	41,946595	136,528916	233,69791	49,47879256
81,5695753	199,5773215	62,7126168	366,035846	69,995113	138,963157	104,196143	176,2911154
427,488213	303,8818464	192,800605	45,3262942	81,0489608	79,0510951	61,3958086	75,89363052
111,269033	44,15414425	140,816944	417,612837	127,499385	69,6038821	58,7865142	73,07891847
47,3307989	83,27073425	54,7137423	90,2767891	80,2136608	40,5019082	175,141826	142,5079598
103,261211	102,1517763	96,4335526	102,089581	139,399533	130,715961	54,6972451	133,7045814
209,971648	83,07237426	60,4832045	77,7640917	140,234833	174,84119	219,131593	92,54131749
48,4402332	52,04906922	95,083914	42,267413	122,032452	82,9300231	60,6858433	25,8302088
67,4615417	73,10220247	84,3938931	78,151327	59,7312936	74,7732426	55,4757056	306,1237043
69,3417839	185,8273228	24,2120552	213,840345	232,992236	65,3447868	18,1678727	137,697003
36,2124419	85,75079335	94,3094434	302,927995	54,6898	95,0373903	139,644722	54,43505481
138,130463	46,12787549	68,2357767	52,0225959	143,35012	112,205008	37,6302718	301,7888065
37,5282627	293,1101424	277,714602	190,723562	94,2472984	163,787279	38,057873	133,0147217
138,683502	11,61665839	116,953189	43,1083178	305,094325	56,3339491	109,833882	65,88425849
68,477487	22,07703923	162,506351	65,1104613	174,506167	143,25201	128,546309	57,40338707
65,0943801	26,95498441	45,9128321	27,9514737	90,195359	64,9535558	61,0449493	102,7644901
217,274783	27,40650833	88,586981	150,23989	64,3364753	103,657061	257,911154	191,9866842
35,2352475	78,75891622	44,7041926	55,5351465	130,907729	293,114761	123,610084	91,52908709
193,185261	275,5368947	83,7134219	148,956752	103,720962	257,861566	205,597544	79,32977516
77,7156019	90,12241068	28,1312757	321,898757	56,3790936	81,7939083	26,6770964	151,3479372
72,0669146	34,6514836	78,1983267	32,3049291	251,875662	142,488369	20,8940521	126,6953698
52,5086196	64,23810967	45,0249937	72,0140641	67,8693804	92,7200162	61,6296466	37,74722485
14,2950117	52,80046871	102,723118	667,074664	162,778967	40,3024459	335,700638	209,1789255
68,543607	255,1303558	117,821593	211,743867	65,6346016	152,033628	91,7144673	74,62745651
88,1486794	24,27656533	58,2927272	86,3381342	106,881457	309,436079	54,3181017	47,43415803
69,9722595	194,9058286	105,035028	136,991657	59,9307559	126,565912	339,382411	51,68876987
73,8810368	94,07783388	54,3070065	143,203419	14,6055736	51,2020394	92,9405665	113,9515717
54,7548574	84,38016859	35,1758775	73,7039383	69,949905	278,908175	439,360541	89,03674575
44,2202642	202,2831097	54,8271101	202,708091	116,70108	93,0659755	39,0618567	73,50651971
72,1056656	49,6044715	77,8500265	116,659887	91,1772196	220,941013	79,612071	71,92131456
138,683502	120,5652414	115,036513	117,500792	267,045415	249,132849	54,5319023	80,07981526
62,4433959	77,94133094	93,2142378	226,455107	85,8722985	31,5097641	74,3935503	82,68904154
138,730279	88,38243501	224,452496	448,747996	57,2970525	18,529646	53,6365569	257,0925504
51,0057549	64,4171271	56,4229849	347,781186	248,733925	44,5350903	152,21493	106,0470146
68,9290109	81,07127395	46,460501	97,1140238	50,8934674	44,4260441	65,2511715	89,66983276
62,7352449	12,65990694	47,9429419	39,1890974	20,0646854	169,837084	72,4859063	331,2806831
61,0807976	104,2851824	70,7195559	131,410061	81,331082	489,736444	65,4850777	114,7016118
59,7456342	41,07097868	334,939622	215,408721	169,483367	30,0651409	46,6356601	92,25070677
45,2716051	129,1341298	60,7295067	188,87332	56,4882034	143,078998	65,3480872	162,3011126
313,466614	69,52073555	36,5449506	77,2359234	58,4409245	133,733138	76,4582904	55,77803893
39,5294288	49,2578185	121,146211	48,1698096	172,670313	209,594108	33,7748407	464,763149
76,2595146	35,76091793	46,7343024	81,6168779	78,2874541	70,9207655	89,1620137	194,5274834
54,5952483	77,76237931	57,4712569	79,559269	61,7027084	166,785762	157,530299	45,22411256
97,5464034	42,02080394	69,1431156	135,650149	23,4620935	38,4400772	40,4532987	103,7767887
220,054717	89,21936285	64,148058	151,694832	46,0966441	85,4998247	73,5266253	54,1043011
64,2107406	222,4445111	101,674846	69,55785	270,014141	195,688274	31,8471593	342,1002756
36,5317258	82,00169086	26,9226362	190,410825	133,059849	294,811812	73,9459117	50,3541006
321,482463	51,50405623	173,129872	260,582712	102,840454	102,366628	145,427834	39,50956351
52,7069796	198,7403937	93,4961039	189,741724	90,2328099	37,8946556	60,8311487	148,6418634
368,90208	120,6861653	150,118457	65,8848658	44,4072869	61,7931245	55,6126961	92,32751687
27,4338774	54,56781345	257,296963	73,2502688	38,285823	264,456856	77,9666855	156,566458
246,351726	276,0705916	130,212858	213,566544	37,0141476	167,575854	50,1118796	191,5874353
68,3178122	152,4335008	75,91385	96,3395532	81,37629	11,8627605	174,169671	181,2874525
34,4450971	66,50375577	91,0787588	172,781572	93,2654378	135,076472	85,132925	429,5283029
34,285488	182,9037663	252,340907	163,980727	76,1991723	125,828721	103,679941	189,6314016
92,1702884	57,15274347	298,261803	79,5868343	61,0294834	268,543003	462,972458	86,24207112
58,0911869	58,20401852	131,996599	121,959617	49,0576132	208,649698	228,399172	70,09048064
145,05622	56,81405119	46,1866996	213,179308	172,008025	96,1812624	141,572471	36,03334404
47,7629802	67,56641267	55,695514	67,4338069	35,9154836	95,9366556	46,9380615	43,88112845
33,7598176	88,35506593	61,3046087	68,2082775	57,9141966	53,3542229	69,0982877	240,6552563
155,084551	211,8244554	153,932309	51,909162	70,0590147	248,369208	113,193217	55,66108583
48,3741132	49,01268108	63,5145865	54,7801765	135,102923	742,770222	60,0042985	62,14584871
49,5770366	137,3870896	186,511039	107,463743	588,841289	179,182944	40,7356627	101,4900013
210,337644	51,16542974	100,795007	135,055547	30,8739264	390,439895	17,7001285	272,6712343
78,2139032	177,6518648	243,915862	62,6931162	41,5741213	82,4110523	78,2690188	52,35027729
82,4805838	47,21796726	93,1008039	137,058091	25,3057049	449,328132	125,828445	388,7442506
92,7814214	40,09378434	135,415217	193,887812	90,0784921	62,673569	144,609299	35,9848862
86,3813347	92,09614192	232,302439	116,405586	86,2899803	314,533781	220,414397	158,9217406
98,4220821	249,7348325	76,7628194	21,7283421	465,330005	109,752074	31,5648634	120,5815718
197,518062	35,82703793	42,7210825	35,2893114	64,2912673	156,266336	102,744453	110,2214086
20,9208933	38,79737187	102,957985	287,348286	54,163072	158,410762	90,8274367	84,35453268
64,8218736	36,75752063	56,1767487	63,1548503	71,7296147	380,469197	82,9228796	43,36492638
38,637697	90,34813974	117,058558	179,560437	33,7710574	169,780939	29,5485812	198,4313041
68,8822335	39,70838042	265,18247	151,741831	52,5376165	71,3758346	143,899402	69,59438415
68,5709761	57,4719616	102,703618	238,779871	51,3828081	361,78199	100,808456	170,2942023
98,2237221	137,1419522	87,1125387	107,585242	40,0390819	23,7706655	246,780845	22,47094242
67,1148888	69,61429041	70,9463576	162,772088	123,386723	43,880559	321,496834	251,9709453
115,695388	68,34524702	405,092075	49,1046477	88,3517476	121,133251	24,515577	100,6230081
147,555621	77,87521095	78,9452321	395,251023	161,653853	71,7748228	72,0465825	86,35902422
124,003086	71,2880803	38,7548624	242,840091	71,093777	252,503743	86,3306038	75,80509785
189,856958	34,96274102	60,2288375	38,2736938	62,4741067	45,7241704	138,826186	82,0843068
64,0785006	82,52736128	73,3831371	123,67699	35,3247904	57,4326131	53,0235073	84,51987545
62,7820223	139,6606964	71,0402909	224,859232	57,4061623	70,830413	47,2002518	582,1057471
52,4344731	66,45697834	66,9801375	26,5354009	121,859441	47,2966606	68,5419426	95,17064934
40,0664153	164,9337986	86,5099376	63,6279543	58,9224444	60,739605	17,8170135	190,1759559
287,714619	56,97372604	81,182709	433,438782	63,9000999	43,617195	102,453842	105,6761179
46,0617555	47,39691889	50,4736547	264,767735	38,9668688	36,8863442	38,4771594	152,4972263
26,0245017	124,6142852	100,693009	31,2096574	159,727646	189,439007	93,2914257	145,7302357
56,5415447	80,61975003	61,1636756	267,599749	153,414413	29,1846328	216,405414	297,8766709
25,2537597	290,3850117	70,8799234	98,1427952	137,093095	169,882292	222,305411	119,2869773
209,492755	37,62181754	160,24944	177,467198	90,0411048	54,2986326	118,391632	75,4258863
69,9061395	135,3004609	54,3929412	154,800713	45,1070263	126,50201	69,9050323	55,35043769
115,084255	50,75259096	94,4034428	427,453888	22,98051	133,522676	63,7912343	369,580709
100,855364	316,5030683	67,7076083	23,390651	194,623818	38,285823	53,1888501	20,49480315
50,7139058	282,9335841	73,0898352	100,239339	187,576638	22,3898803	62,1658861	71,8528193
51,2976697	74,80342722	53,2312354	275,391256	103,220685	70,9394592	90,1860348	181,7351593
108,458374	27,54677483	83,279253	250,338296	66,0445262	397,152052	269,651036	227,951533
84,426946	51,93617179	41,3520094	200,724981	93,4119984	338,21403	70,4412718	142,4110442
6,73871321	107,6134196	63,7219537	211,951234	321,923741	54,2721182	106,902217	93,07755697
45,244236	60,35676719	63,240719	216,738859	70,3036215	74,3181736	56,69349	115,9477484
101,240768	89,9901049	93,1948033	104,780727	302,125598	145,86702	39,3241152	49,89807894
295,254865	84,40760345	21,8417099	78,9452321	475,676356	50,3667394	75,6397551	160,6840793
351,851213	34,55799453	119,757703	313,30528	227,86039	81,7300066	269,788027	174,0126429
55,1128922	78,21390323	27,8574743	119,096667	70,0402575	102,313726	69,4573936	485,5001051
159,838217	248,5044742	226,220174	75,0260116	21,1182049	100,251895	60,3634045	97,56607501
126,700848	111,3431795	63,9017557	128,030379	55,5890017	28,0672116	69,4290414	364,2971689
62,0306229	117,6029997	52,7581314	130,702091	59,5131377	71,4210427	34,0572048	132,2847872
12,4341779	48,19509581	49,2650152	64,7426605	78,6786214	91,0681099	149,400218	825,8580794
84,3801686	99,73790297	94,2235747	235,889488	120,252743	56,3339491	277,772802	67,41275911
38,1200531	202,7620027	160,902412	125,112431	77,6064083	76,880218	209,073763	30,01632538
25,5262662	48,64661972	297,307531	111,457528	266,454785	56,1157296	77,7528849	225,7982603
130,920817	77,55599281	66,6124028	50,5870886	115,655318	47,1688573	41,1348435	43,34488896
37,6879375	107,049064	131,60943	139,909605	80,4583311	100,786444	50,5796238	79,82587165
172,217591	28,27080524	58,8208955	33,1263333	206,869989	101,786998	58,5243239	162,3294648
63,0351863	64,89602009	106,329602	170,665593	34,0796294	10,3728656	113,669208	180,9449762
79,3507066	118,2141327	147,709177	111,352159	72,4745622	19,0112295	32,2263708	131,1838878
101,06175	126,755652	92,2129655	372,759647	342,96253	149,20822	68,1911515	63,48883283
55,7240252	47,60330539	81,0498407	168,259684	26,8859523	72,4932558	79,2813173	250,8701141
261,362807	46,46650198	47,3953391	133,138871	230,467643	50,193728	64,355826	194,9869128
74,4180233	195,4508416	67,9619753	235,079454	129,835516	150,054456	83,5359292	524,8927155
39,3423849	50,84614582	72,6751007	74,2790402	47,9402556	65,5254919	104,575287	65,25117148
31,4474599	50,10270705	69,8980856	199,051236	98,615567	31,4458625	218,829192	87,08895874
65,9861119	108,0456009	94,3370086	141,826281	247,334446	186,530939	96,7676452	267,5011714
227,930234	60,85506853	43,0418836	35,4966787	94,5558704	158,046046	110,426894	64,47277912
93,5054518	130,0098085	50,7280216	64,8366599	54,117864	211,682326	25,4794177	93,77920739
108,431005	55,91106914	218,768969	74,0247394	78,7690375	44,8249687	18,6155114	73,99430135
50,8654884	87,19082767	49,6133155	55,2613451	61,266333	123,657844	63,7427764	60,61734809
81,005154	57,33972161	80,0210032	110,295822	43,045259	105,30121	67,0820054	67,22731076
41,8417865	68,92901093	49,5388166	463,556539	69,9046969	139,463434	112,68533	55,91502944
45,0845612	73,01673991	127,322409	355,243827	82,6027574	59,4943805	56,0402974	394,7411636
103,299962	17,63134119	64,864159	207,844081	67,741577	58,3582656	152,711027	99,30837624
100,395813	64,59614452	54,940544	199,203605	44,4711886	189,728821	75,9420884	58,12507491
60,582562	82,43387221	123,497122	83,3926208	150,735502	49,5766475	78,6682677	147,3154409
124,003086	50,71390583	46,5738688	158,305199	56,9058852	45,9423263	58,7865142	317,6698236
142,537475	185,5080389	33,6739361	64,7621611	33,9705197	43,0265018	159,925724	51,82576038
137,612819	42,49969693	103,34522	14,7501744	99,5599132	169,110894	116,609256	21,90628252
34,9433985	33,26151627	60,9643731	73,3637027	22,4989901	364,660428	92,8236815	354,6987684
62,9222888	33,56145763	75,7145474	96,1127515	74,0282952	56,3526428	69,243593	58,73812449
192,698276	80,02795961	63,099786	70,1054528	259,024195	41,5553641	120,883905	73,56670012
214,098128	57,56551646	74,1656724	49,2650152	74,1374049	37,9133493	95,7152037	151,3963951
70,5173382	47,39691889	69,992085	78,2841954	40,7652721	105,319903	78,8135731	37,39643372
100,111925	141,1201391	105,046464	76,9426875	116,373815	81,3388392	88,9398982	80,45895866
339,650791	57,02043768	59,7751681	214,755749	96,9262098	78,2235524	94,5091419	172,4356844
257,528176	78,0268593	17,8949903	81,5699443	188,076915	69,9312113	44,8249317	36,99718475
60,6680246	83,74969304	60,4832045	34,6282748	50,8560801	147,819677	91,2266856	362,7569457
156,221354	49,2578185	101,494978	238,674568	230,904018	186,541876	71,4819908	91,43217141
147,076728	68,36458958	57,6121899	440,173953	179,084835	67,6699181	56,9072906	55,16498934
19,4453976	176,3246622	92,7605683	199,043171	50,0207165	15,832041	141,737814	44,77647391
66,9085023	102,8096867	147,012577	301,124753	48,7677983	53,4368182	94,0898555	28,67334127
146,531715	70,93011124	224,104196	507,892997	118,999761	315,094717	95,6183562	145,6617405
38,9376384	110,5643452	63,4481523	246,872745	138,827597	28,3305756	68,4049521	51,52342709
95,864587	93,27965697	58,3591614	362,210559	59,7312936	66,8159245	254,79404	121,3599641
93,2329453	64,61548709	71,7208282	172,660139	63,9904525	90,2592607	75,6196495	91,41213399
72,4055411	68,49682958	59,7281684	435,621195	64,3177181	34,5160048	108,527565	245,2039547
78,5798988	81,34378044	124,197094	47,1215377	49,4488441	100,75993	54,1526908	38,07797857
225,247144	60,42288718	247,24048	128,644482	199,830566	20,2829049	108,003048	43,90948071
162,169917	148,2990601	54,0527057	149,211118	74,8183871	121,979487	40,2194606	25,76171354
74,9163247	84,68010994	75,9802842	164,876696	257,380046	302,377962	54,9996466	321,5252546
253,035701	124,5868504	26,2615995	265,898505	253,790933	118,172218	46,7041553	323,9005747
109,314644	41,02420125	69,0571808	100,239339	77,4521541	101,531328	136,353951	38,69102815
251,268356	49,464205	63,4011526	279,318541	70,3036215	174,00589	36,7833841	305,6759975
43,9945352	135,0005853	119,918137	99,738736	49,6934509	85,9627146	67,7635502	266,4771502
55,7708026	82,81927613	78,3781287	288,55362	188,148574	107,400428	84,1690843	108,7046987
45,8085916	71,95401722	60,5690731	60,6905717	14,0336376	616,746489	100,65136	174,8795679
62,4433959	71,38163516	163,339191	404,243105	34,053115	156,920867	24,1848232	312,568256
78,5250949	170,9017698	96,6409198	135,689018	9,95524739	60,6304953	254,297876	496,8642519
21,7384127	65,44103308	221,460049	309,491362	32,8718557	134,602646	153,324077	396,2011008
358,157811	106,0718697	404,724274	392,739745	44,3621425	281,477977	120,484656	389,1033565
85,7895443	61,78548544	64,8560944	37,4133545	64,1821575	86,8993035	90,3513776	179,9728207
94,8406152	80,61975003	158,097831	39,9165683	104,838384	256,270382	38,6910282	117,2623802
68,7967051	28,38363688	77,8030268	129,62632	49,7573526	38,6396031	62,5934874	100,6230081
55,7513943	34,84990938	103,411654	131,636929	240,949618	82,5200985	29,6855717	58,33887552
115,967895	113,5894172	21,2471074	383,457732	64,6449838	91,831751	158,699625	111,7616318
189,907025	51,32503881	112,986969	49,018713	67,7602706	40,3475903	44,2602718	54,83423563
85,0187364	142,5648445	225,418204	171,619932	85,7819459	37,4318294	99,9013203	52,22500935
275,751308	69,99969433	312,182509	26,5824006	90,2780179	80,6048917	39,8887069	301,3410996
254,990089	137,1145831	159,580338	76,0272839	40,9834281	104,055985	78,3659344	35,63409507
133,015472	62,12411193	37,3857893	126,509003	58,5048262	161,044466	95,38445	27,68939498
62,4627384	44,99107209	140,637076	58,3866605	48,5308852	400,613299	55,7780389	63,88808179
82,6402587	87,3778716	87,4722748	69,6907184	78,8780837	197,776556	93,6622543	135,4869575
73,6278729	48,53378809	101,741281	242,91459	159,065294	715,346541	72,0949722	176,2544483
102,848438	158,1563345	46,5738688	134,054208	110,207143	50,2841441	118,839271	69,10660251
45,789249	62,44339586	305,201036	122,221982	204,41699	39,0307705	201,266122	467,4893284
51,4105014	56,58832212	201,753818	8,75384446	42,3455196	63,6554296	65,0173334	21,90628252
67,2083778	69,26763742	87,4803395	315,957491	78,1971015	509,737292	47,7849492	87,94763709
105,733243	45,35706765	68,0948436	63,4870213	68,7685821	183,125774	105,462317	311,733091
99,407303	166,2963969	34,9490759	270,517697	71,4397363	170,853152	59,3227537	138,8863669
62,217601	162,6328227	126,77474	65,0440271	117,626733	45,0431246	124,836184	145,3109493
101,014973	58,99416893	55,6015807	73,0429016	52,9817492	133,014705	44,3087297	68,6588957
135,713234	82,4999922	66,1587333	49,5193821	20,9639507	48,8130064	149,819505	117,8754298
64,802531	76,83189661	55,7619482	88,3406787	41,4650115	71,8574181	68,4734473	99,3768715
112,584854	121,3327597	148,729884	52,0890301	141,333497	76,5794032	104,147685	428,8267207
43,8348603	49,55769407	43,74992	72,882468	61,7104656	41,0738442	37,7271193	64,70661715
150,413058	71,2880803	63,4205871	51,3890583	120,843372	68,8776918	87,7020083	275,3372332
44,7652772	47,21796726	121,787813	126,575437	80,9399146	224,718652	57,9396266	100,0784538
62,8287998	216,3717349	270,943867	47,6691405	50,7921784	112,630447	128,740004	154,2879172
90,9592727	137,2741922	27,4233054	35,336245	56,3790936	194,424356	120,464619	111,2654671
105,667123	59,31345285	24,7127244	43,1083178	100,1693	89,9055442	43,3649264	207,448415
65,000891	56,10942913	165,463234	182,744122	59,8856114	134,03071	139,499416	39,67490629
44,8588321	42,13363558	71,220159	170,732027	39,9751802	45,7880721	26,2093522	52,43880997
116,353299	31,22166503	74,9790119	64,0427548	145,40413	52,5001657	231,350942	260,1010938
50,7332484	64,18330574	74,5723421	84,3274589	102,295033	242,657669	54,8141982	467,8082914
49,0788011	61,41942409	113,855373	50,2938527	41,3372082	250,73179	43,1310883	46,1395636
98,1188512	155,1038933	183,999761	60,5301381	69,2314719	98,3786539	107,983011	87,10906432
145,215895	252,6777316	57,5457557	91,1921927	139,553787	95,7636442	35,75098	185,1996562
97,9044382	160,3284257	127,729079	166,417507	43,7263048	149,008757	64,3073682	207,807521
156,926042	58,04440945	121,467012	103,572022	99,4321098	90,1314573	131,925613	79,30135474
99,2670365	97,99792729	172,195034	137,973495	103,792621	79,8411871	45,6918568	167,4026802
52,5667131	56,2029182	82,4577827	324,609338	153,568731	50,765664	123,210835	90,9160375
60,8550685	231,8423009	60,9368739	54,4398748	47,5864755	91,5231789	175,940324	91,03292244
64,6896336	38,1200531	316,845329	147,134009	65,5893935	170,744106	55,4957431	160,772612
65,6861705	247,7643908	35,4966787	180,83551	25,5690689	44,7797607	131,437831	56,34263068
77,5559928	113,9667947	123,129321	76,7822539	88,8972328	81,9217116	42,6349237	193,4383748
112,039841	114,1538386	81,5035101	426,53042	83,2572887	271,304574	25,148664	80,08813011
82,1419574	83,99476466	76,8292536	28,3856426	40,4380065	56,4243017	297,449002	116,8915517
77,6688245	56,36252727	77,2359234	76,8956878	53,327772	32,9996591	138,584034	173,2341823
35,0562959	53,68417397	82,2034158	355,177393	77,9524312	113,048066	59,5165169	70,42123436
158,786876	69,56751298	915,586913	315,022587	63,8548919	65,807613	40,3364137	94,6828677
91,0528276	144,5112067	57,792058	176,52099	66,4434508	43,4177327	69,243593	131,3693362
108,637391	104,0126759	141,024311	84,9884956	82,5840638	91,8395082	90,4198729	50,2772905
99,1541391	74,07939681	42,8815161	237,798099	87,6707654	166,040815	48,4464566	67,59820746
68,609727	87,96163551	35,1288778	34,6752084	103,502743	102,268518	48,9826961	76,05904146
49,3045301	23,23325099	48,7644121	220,497712	38,1767132	84,6380739	111,886832	41,48570279
185,235532	53,63739654	85,6770975	127,776078	89,9506887	30,7648803	106,813684	89,17373627
62,2370094	288,7031295	39,3964646	172,402401	102,558397	241,784918	81,1889613	59,3712115
245,997046	145,8931475	65,8848658	154,444348	68,9602871	51,7739754	304,526708	53,30580316
43,4027448	41,29677353	147,087075	57,7256238	84,980854	254,900597	134,075478	34,00874692
29,9252526	136,3631178	113,374204	180,48721	97,5168395	129,00791	79,7490615	236,0816133
151,05156	131,240101	58,5195289	104,780727	66,070977	225,290588	238,388506	184,7920924
153,562343	35,76091793	69,1431156	109,842153	78,2874541	133,240618	421,612023	58,75816191
58,063752	152,1416517	40,8319719	45,9598318	163,478707	257,244485	70,1589759	77,58747392
62,4901733	32,08602773	50,0864855	65,6110644	58,4861326	177,094726	50,7449666	171,0442424
65,347544	47,62271375	142,147082	117,567226	77,2074837	235,027616	51,2411312	418,3412896
149,961534	233,8788626	70,8524243	300,214043	91,876959	189,537116	22,4709424	54,53190234
39,2101449	99,83941854	52,664132	168,295248	46,5330196	194,352697	80,1967002	34,62179651
107,387691	140,0461003	75,4796811	83,5530544	35,1066345	397,633572	218,526858	54,95118872
77,7543528	55,2063813	33,4665689	27,904474	159,746339	96,6628459	63,6943186	131,2523831
69,6804104	67,84694567	41,5594428	135,736018	28,2854311	98,3521395	75,2805809	83,79818762
75,8467416	208,2123299	67,2069392	203,236259	87,5991065	40,7200641	28,8871419	63,5089384
183,195681	73,46819804	64,723226	51,7957281	87,7159099	62,673569	126,130778	66,19497478
77,4430954	76,8239359	103,39222	322,059124	22,5441346	69,2049575	33,5894605	199,8427835
115,676046	92,62174655	105,3397	369,376593	51,6836229	168,584166	187,058842	151,5901583
66,9358713	354,3038374	66,4519691	54,0057059	69,3592753	49,6030983	104,486754	179,8358302
87,2181967	59,62471027	81,6363785	15,9588139	137,710176	120,715569	66,1181647	205,8715247
110,206376	74,19229424	77,0091217	35,9972817	125,275543	72,1472329	119,879921	201,7622183
101,147213	63,3544702	119,597336	40,3313027	76,8615244	53,1547606	236,694663	391,5956297
40,1131927	71,60736422	44,2035895	25,6475625	84,7361837	203,326084	40,5702518	33,92021425
69,8867969	127,6586999	114,649278	277,581733	63,1926033	25,6142769	362,619955	94,53756234
81,8614244	78,29936579	131,60943	296,400192	28,7934655	85,5450328	75,9504032	58,5042183
67,2277862	91,19309409	15,6380789	147,955479	64,5546313	96,064459	59,4196693	326,5416292
61,5323215	89,94339326	81,6168779	167,559712	132,269757	102,475738	51,805723	201,3913215
65,3007666	43,43011384	69,0571808	374,668258	102,494495	864,874269	56,8304805	36,88023166
57,771903	67,34061781	70,8524243	543,303741	60,4575474	34,3165425	140,257771	380,5289772
238,281139	198,9741492	104,412926	73,0153363	97,9797293	73,2833477	118,976261	300,292134
15,0658195	42,06751558	44,9585595	147,830676	41,3559018	235,870674	54,8141982	137,5433827
61,8516054	100,2715999	70,8054246	72,702666	46,2696556	73,9191854	72,542679	132,0024232
32,0392503	26,02450172	198,143963	46,5269352	234,655143	116,200803	28,9355316	260,568838
74,7646763	95,52596049	154,773213	72,6556663	155,641435	38,9668688	154,493403	320,6900896
56,1755491	57,24623254	98,3032288	98,7373977	26,904646	30,3471985	77,2851406	96,36839625
76,5126785	71,87987072	85,2623631	543,945343	222,529018	117,408577	106,357663	169,9634486
56,4287131	163,9953552	74,6387763	309,131692	44,4072869	164,441874	315,032177	175,6780658
190,047292	55,94975428	36,5918842	53,3446693	58,6403868	117,491172	59,8874136	85,09278205
35,7142063	53,97602303	78,6519962	26,1287311	97,5807412	48,2675212	105,470632	143,2378944
37,8722032	127,5259055	79,4045078	73,1877714	53,4076767	83,8975313	95,2965691	74,16515893
268,138594	32,53325246	21,876879	64,0279206	151,131132	268,335422	69,9351912	439,4174295
240,034599	62,70783973	71,4160093	103,612148	143,49694	46,6999762	87,2058909	40,75295266
161,984194	46,50844777	71,4827495	51,355607	45,8205571	115,410838	33,8847732	66,09437179
154,911352	54,46003768	67,9068049	88,2766263	87,8719638	130,061584	102,999168	165,8467028
220,782551	59,11445234	124,636872	312,585623	129,990001	59,341085	72,0328922	65,78599181
57,8110382	70,77866493	33,9442972	139,631341	42,2504599	91,3337731	71,0363066	23,066028
85,4431765	70,92680574	94,9535045	48,1744152	50,0927001	122,205046	102,07051	310,3686622
62,6329177	41,04002299	33,5552784	391,701446	142,46512	254,517095	275,82091	201,0166343
68,9802062	73,48814086	120,243842	106,613832	33,584448	81,0832749	52,7125956	64,08462469
99,3157801	61,69628537	59,8987824	249,358313	49,1355338	86,089516	93,2469721	174,0534802
135,097058	25,99184909	64,9558937	93,4060308	62,0070576	124,282076	44,0614479	91,98807389
52,9034504	28,53282527	117,701474	98,2784679	33,7924297	331,75433	44,573881	144,6807946
150,541946	135,6834473	170,76123	214,31537	157,419842	32,9095174	163,077785	231,6662079
126,319413	48,78204786	53,3637584	150,186234	96,8045661	165,106612	57,4286849	54,84479463
107,878561	105,3113158	41,4770368	81,4385316	217,305491	235,157276	52,5766053	134,2039264
72,3898118	92,96427966	203,403678	89,1960169	42,7526126	164,417015	111,205877	154,9934595
46,2168232	64,25768998	52,452307	23,245663	148,989392	76,1559483	76,5168508	250,3862529
79,9620028	158,2761018	154,575845	392,892212	77,056057	74,9786633	40,5144692	421,1219314
30,3937638	67,9089579	76,1980581	67,6352876	41,6817425	85,4754173	69,402867	33,0984582
116,863026	85,68710564	173,437079	103,083865	29,5398451	143,6222	57,6209657	116,5170018
180,342701	97,07199081	66,1228836	107,804598	77,7109637	63,0156959	151,768467	93,17707559
81,2530985	69,01084202	919,738385	45,2573354	25,2872605	47,1400346	114,248745	265,6306295
35,3012857	73,9445841	35,5947382	169,238495	232,742873	65,8101901	173,727043	151,8908511
123,982743	247,0730365	77,5734367	68,7486542	137,906961	42,4507239	69,7229516	152,4994246
59,1101773	549,1257524	236,293561	78,9124995	70,6731358	208,151067	62,9854783	246,3467322
66,1830848	54,89598301	67,9540211	416,862279	66,5538132	78,5580811	51,6198019	103,1016608
68,320912	147,5656325	23,7080166	74,6003775	42,0229862	88,9514023	92,3382051	55,68556646
101,539316	245,448421	71,9857246	36,3864241	63,1527135	61,2637024	48,304954	37,76644344
116,250607	142,6439112	93,558602	242,99587	62,4620713	219,606718	40,4663652	111,0282035
51,0855786	93,37979656	68,6181023	104,130132	46,2755708	182,924652	80,2678149	54,51645587
68,9333304	160,7183406	90,2658217	83,4887931	123,587588	35,9339888	59,7186667	37,65034426
57,5847684	89,07106695	61,5215313	203,309534	63,1527135	101,112996	118,076026	31,39709108
74,1414244	68,60380222	70,3629093	29,1819902	61,9599849	109,314399	71,0760889	50,96947719
190,521279	132,2212465	94,3365731	150,926057	138,628499	153,460575	46,9318579	286,196286
45,4443942	90,62932482	31,8380972	24,9121404	98,4994473	128,721781	115,83408	61,12626072
66,0893332	150,5545054	74,8503717	175,012818	22,7019102	23,7131763	54,490212	28,92294727
60,9749908	44,9501899	101,830265	86,1169334	72,8229644	331,163343	72,1091415	134,0679361
95,4925334	77,27066487	270,236545	283,922627	120,860887	285,618212	261,793613	96,7323084
33,0309404	105,4016455	193,623156	167,945561	59,9043679	48,5077055	95,0925837	159,5934496
69,5263654	25,70404457	54,141796	186,546938	131,174641	97,4663197	63,3054952	70,85031094
255,791399	36,96969446	73,4277769	41,1319851	60,5007322	109,591872	125,237978	61,65858491
49,5601698	42,86565695	59,9850466	188,893403	55,993027	157,872345	50,6828897	27,96614392
55,1350292	83,93130353	32,5021784	151,105565	69,4137762	42,4507239	138,557111	78,88118053
82,0061443	129,4912032	164,100894	233,3253	97,789313	213,997901	38,66879	114,7276807
72,5223299	73,58694773	69,3961399	57,598378	47,6681925	42,2405758	229,737994	69,56516884
139,088293	28,82062979	51,8077498	168,354172	63,0389435	69,2270228	87,1378957	67,72781142
156,627495	83,24493632	71,0661049	218,134277	76,479251	199,672191	67,9817346	143,7040324
91,5093419	83,65197612	101,193809	197,943822	82,3324389	222,801814	104,76853	52,46685888
655,972923	94,29261354	51,3519908	102,541054	138,259608	89,9069499	95,9051426	38,27880886
78,5027871	195,9867621	101,433144	69,6329768	159,644456	150,138935	106,217875	108,6303089
51,1049619	124,2696566	78,9488153	67,2266762	195,104894	278,40364	99,2199906	35,45650283
76,6849153	316,8247749	157,012425	70,4501997	111,210062	236,536537	302,187195	91,65973513
101,332495	98,36287259	66,8537714	104,810178	52,4781573	325,792541	63,3535993	167,4038931
54,5145674	149,7404952	55,0141995	219,980262	81,575232	52,0394933	95,9813919	75,42208812
203,972198	228,5830902	42,7189351	298,134423	122,16732	269,778591	245,055237	97,61286247
35,3950373	37,90293986	57,6705243	40,6387102	40,1948429	80,7779338	28,6844638	103,1016608
80,5549719	75,04646821	65,0974758	163,795442	30,7520657	31,7519946	100,148649	118,642848
95,9918828	325,9396036	55,811761	101,910603	141,260922	83,0651116	49,7061276	94,34611852
81,1594128	120,4293215	54,2362283	145,951452	55,879257	50,7670154	99,9926996	28,54657215
161,336305	185,1451062	77,1844179	138,450815	44,2394459	63,7726176	276,233752	321,6182394
125,293288	88,77471585	48,9235786	27,4556768	51,3325014	158,96261	76,7970855	113,2021538
71,7579443	79,50333864	46,7229463	58,4827006	349,379596	178,71479	122,079079	51,92628054
446,671426	120,0307588	75,9978376	114,413649	81,0535873	75,3235286	40,0020361	366,9648455
154,150329	333,5130593	48,0983249	214,181171	169,977703	135,69827	231,736104	170,3306613
101,624958	81,25066364	67,5650023	113,289982	46,6834456	342,607471	63,4696985	37,20597399
63,3196385	144,9054905	27,9203501	47,3922604	71,1752884	266,833101	18,1114553	94,35437266
73,3141422	91,34459756	55,0614157	270,563063	123,598992	237,139113	79,1070261	85,27049166
82,9190689	122,8510624	58,4290379	66,2474495	110,205823	112,136828	65,5475084	146,1980674
164,632776	28,70139451	111,783381	54,639026	71,1086574	135,650707	46,2951392	40,47271794
252,061838	43,39186255	224,084627	32,1165743	120,860887	186,361247	156,456343	188,3294165
52,8840671	54,43953978	117,426411	56,9183909	82,2186689	261,454127	82,7419587	218,9673531
62,8397383	144,876585	206,779402	159,356325	79,6609656	168,753355	36,1267187	201,1526246
40,2557493	83,04739208	65,089374	91,2783695	66,6009522	263,94328	32,3475417	25,72419847
86,9410928	117,27181	103,755768	57,7428774	33,4235391	284,270236	58,5695149	56,85460938
139,240194	22,85483545	80,9214685	96,2457107	128,173328	296,336636	71,6448125	90,8272851
92,3091976	62,27189441	58,9319466	29,1819902	143,108557	199,366849	54,8584006	35,80473271
211,04504	122,5836863	36,0309068	403,524505	93,9721838	166,676325	152,280832	298,1821728
65,2038353	247,1753176	49,4264873	24,5210928	37,44865	52,6617649	111,146136	175,9670869
80,7538151	291,6333331	186,02361	142,012873	35,0517893	473,179049	75,1637135	199,7431292
56,1531112	175,6966132	58,1067593	329,027247	155,893958	112,406129	70,4675154	65,79424595
79,4352268	47,39235922	60,3268492	127,085963	94,2939354	123,869952	55,7753541	107,9736314
101,078799	122,9787053	50,6406934	42,7736351	112,516561	127,707081	107,270819	43,11099729
51,058086	44,44441272	87,4483243	258,154861	44,4003549	78,0786326	112,915499	84,65021354
72,7097672	39,56000459	158,760552	172,937729	81,1477989	63,2455391	115,902076	86,75961921
127,251787	63,8795557	54,4917004	43,1224105	77,36972	32,9768425	217,30767	171,2592518
87,1011035	163,8059508	103,802984	120,987691	165,375786	121,765055	184,892117	36,13307146
104,016481	28,65199107	70,5712316	16,8409477	68,4566761	282,708695	171,533201	391,9415942
100,833146	75,35470115	35,1585033	22,4460038	41,1991482	262,258678	68,1177249	207,9581608
39,1245324	60,76297049	71,3216433	99,4444663	33,0351564	85,8875407	296,510852	42,89875772
340,630161	95,10662366	227,196645	147,804701	161,197921	140,502535	97,8187493	40,09627516
72,3429359	75,97971362	90,1714557	243,753257	31,7091658	196,302988	53,0209756	86,62362891
51,1986476	70,54019436	219,711121	120,860756	130,672555	39,7037927	33,6044709	93,30136125
51,1049619	61,91425804	61,3799492	107,057512	68,3819565	100,673004	195,813423	29,87975062
51,3117824	79,59359891	71,1409469	101,843503	101,265132	111,371667	112,403133	75,84663493
103,782234	69,55754553	94,5921115	7,23015377	66,5813938	215,167013	53,4654135	72,62792735
49,4470349	80,91345569	46,8841188	335,083247	64,6590389	176,332419	28,5202606	76,1948648
202,833004	50,12233306	45,1001975	164,936613	154,132512	782,341752	68,3018192	65,48579831
77,4104685	72,86319788	225,070921	174,621711	166,08592	28,0576886	50,4506914	129,3237016
423,4201	54,10240131	35,2724596	205,947915	43,5569585	55,9915774	13,2593757	54,63255505
150,647038	93,40870209	71,4160093	188,333088	36,8798663	94,8737338	266,849678	130,3766454
96,9242566	91,48426126	163,692285	25,7118591	36,8327936	38,6414628	87,2739537	55,33726893
54,9750844	63,40268405	110,19636	113,230146	90,5905761	69,1121347	196,77848	68,54037034
118,087928	29,00969693	37,4730255	178,764625	92,0498288	107,629731	82,1615305	97,52497621
133,560243	49,93333541	150,744428	272,187208	176,238831	56,4315687	100,032549	149,7451137
69,338994	69,03127044	284,865922	122,731509	55,945888	75,3990265	44,5937721	229,220277
53,5821937	109,6490204	39,9015041	149,234812	258,854811	66,844652	153,441621	172,8246962
61,9736236	56,7625433	57,8121064	44,5175123	71,8658644	80,4610034	40,350266	220,3287445
108,951496	51,44218984	39,3041631	154,625292	36,0088893	21,1485253	25,3696158	253,5286435
78,1440651	100,9532522	23,8219729	537,007027	231,550145	77,6582694	53,8335345	222,4545908
253,700382	97,3308898	128,251931	353,078941	76,8204947	140,990157	123,256376	68,68461477
182,453101	40,32468076	60,696344	41,7098045	77,9741729	74,9589682	105,000728	59,37678956
123,315406	63,80972385	129,191075	50,4713439	66,0516606	71,0742093	175,168066	75,10207116
247,134867	43,29312517	48,8763625	109,192437	96,9183361	28,565072	436,228836	43,67146674
162,64685	169,4634427	75,2589144	162,220833	45,3851018	99,9078428	73,3180343	66,77094042
41,6017642	90,23430582	99,7436551	88,9916814	72,4070011	55,6386063	61,536133	32,53798875
46,1505642	260,1388891	29,7514877	39,2611721	60,4535932	74,8161452	65,8277431	91,55195775
56,9917333	61,53612376	19,7902695	213,201944	145,030912	123,564544	90,636838	89,09770506
47,1023212	47,96796826	96,1481866	131,866532	103,756271	52,0116254	47,9567241	193,1697914
37,7591342	186,2878472	71,5494896	16,2032328	120,860887	43,5606167	459,668353	130,3086502
72,6628914	62,91733529	62,8496937	56,7987188	49,2964427	49,6094925	34,889613	22,38945937
162,776006	152,7378452	149,396675	81,4808039	126,988688	34,1819954	55,1186766	134,5803015
56,8786644	32,75122513	71,302053	46,0993263	45,7929765	48,0397793	142,124049	49,52019954
58,809671	378,3082827	90,399302	243,464317	209,235844	315,858973	36,5910478	78,6407957
176,640632	87,80054412	44,3417503	31,3169152	23,9807619	82,1932348	43,61701	63,10786256
21,2299048	50,34030572	81,3577035	35,671369	83,6584296	10,7075741	119,661294	67,53546296
124,528902	75,38367616	35,2252434	56,6542193	130,142822	265,810161	72,8056689	179,3100801
61,879872	100,2294329	136,43733	170,845136	229,588739	188,026087	89,8359161	118,5184947
82,5797302	71,64207848	111,51642	121,558247	66,4400432	208,325175	46,3232845	242,451456
30,2337531	37,78377406	74,4418289	65,4230225	41,493253	119,239794	63,9621728	20,42774864
60,4482147	174,3682793	48,4206035	211,679966	22,9765229	33,9045222	42,5640662	73,39238224
64,6108002	70,25238985	44,4084905	43,0202428	125,576574	87,1518459	21,7745331	158,0761768
35,9605798	117,27181	72,9443922	139,479578	93,4424505	36,1441369	125,286082	73,53662667
132,619826	71,72038744	63,3249766	51,4577747	207,882206	140,676643	56,3557823	41,87395922
19,1583367	40,97019113	170,647274	118,155215	258,721549	332,923442	57,7769147	68,15229058
89,9451006	37,71394221	41,2296665	150,894025	65,6633442	64,8825774	74,4871449	102,5892953
148,130973	71,38317949	41,5714691	25,916135	134,897559	46,5850881	256,10428	259,5614706
242,6249	10,70527411	248,313763	57,9894851	257,415051	59,1309369	54,490212	114,2749886
85,4625597	21,82278318	147,699085	61,0086731	60,6615749	51,7143901	41,0948298	533,7057246
113,086655	51,32302404	112,663886	64,2074287	86,329903	45,7049715	231,872095	232,8071056
64,8838798	55,61125575	71,1800612	68,6042142	332,851786	99,8881477	73,8105763	377,8696433
83,0790796	62,84750344	132,150154	114,431213	67,1973165	23,368378	186,205404	257,452065
47,1023212	58,3702046	114,314327	58,4403688	85,6279235	109,488506	45,9750546	118,4986036
40,4156941	92,97275676	60,7826081	75,2978689	44,3337238	104,521656	42,892405	54,12018963
47,7616153	296,6778334	119,693717	109,999359	29,0101118	102,147458	28,752459	39,46781056
349,333503	74,40102733	69,3098093	113,46949	58,8529899	59,2261299	55,2828798	295,696392
123,003493	78,97706355	63,3998186	22,8793832	58,3036983	105,936956	64,8709397	71,83525955
40,4899965	180,9386577	105,445324	414,047367	83,1562769	411,135986	26,0942208	201,5688496
69,20641	73,99398753	135,973469	48,3786912	41,3128519	88,7772949	210,261749	426,2624998
69,5263654	60,06812617	43,0135879	228,188691	106,455391	94,7390836	144,442243	116,4887888
150,541946	145,0451542	225,420825	72,0145094	27,5508591	69,5242581	88,3667473	81,77154936
90,6706538	47,0840568	61,1797287	23,5944384	50,3673128	100,989935	32,0673069	106,3602182
232,189328	64,04819442	335,572042	245,300062	94,1054458	178,76242	143,717638	263,4450422
66,5224235	52,45381369	88,1319959	67,8220593	77,6248406	59,150632	29,4090688	41,42952129
76,778601	91,33612046	66,3980124	139,793285	54,0706721	47,2352276	8,91972925	324,2400104
27,7565872	44,78155119	96,517615	23,041387	484,721539	118,883406	211,93497	98,06555454
99,7408271	82,38145328	28,1954126	336,802297	81,9050059	24,8231361	129,721937	37,88254261
67,7553036	44,66238538	51,418731	211,077319	62,6229802	45,5227583	119,080866	150,5659267
56,4730007	73,53754429	44,3889001	182,39676	71,4222542	96,9032004	106,197916	178,7413565
78,9552606	28,53282527	79,2157759	133,737345	103,195576	138,790066	47,1640563	53,21142265
120,093237	32,29485138	44,6835529	60,7796292	269,69021	277,618851	133,172775	270,7629438
14,5900876	97,33929742	99,4213765	117,908608	66,8089338	139,919721	48,1689637	121,1767328
56,3130559	34,78642413	149,349459	113,265215	121,296343	52,0591884	111,938804	267,5607445
49,6732387	82,71866123	79,5737821	178,627389	39,437636	95,7259155	78,9627817	179,7181187
69,2921182	62,05392174	56,7118567	190,059401	119,240726	40,8334476	122,783793	51,2298208
61,4742742	79,43350678	117,245715	117,704272	84,6707572	30,5271466	68,8142523	44,53212969
70,6575823	174,2575211	50,6211694	74,455878	208,847461	29,3498617	83,2543241	125,9690037
428,652324	45,93283873	169,146517	99,7334057	264,147304	308,596839	106,11003	309,539595
113,067271	55,03564672	38,6400819	47,3324244	131,174641	149,900919	67,3450159	43,80745704
207,994222	149,1070057	315,166221	132,962454	190,946587	118,395785	152,68542	174,4978505
66,7680765	12,33343331	40,9546041	191,352276	86,8596362	75,4860467	124,985957	62,96361813
36,0543314	298,8816016	39,5124853	93,7197381	90,8571665	132,301199	210,445843	249,1210019
102,924163	187,6895566	46,6090564	69,1820931	61,799076	192,715397	107,29071	92,69285542
90,9906093	110,1547976	83,5973838	104,419071	68,7979198	48,0200842	66,996786	101,6523831
36,8735703	193,2362903	28,0343065	283,080577	81,9716369	34,5465558	157,617132	31,16489273
98,375363	62,01299541	88,6153806	68,9106579	41,2186403	356,112217	212,163718	65,13756844
56,5587089	88,51588634	68,3430399	24,0453816	90,9318861	150,705471	85,7765043	164,0491952
63,179077	89,9260034	300,575959	45,9971586	82,3129469	271,45502	464,160498	68,4723752
112,540495	136,4481234	81,4911838	180,941822	14,149602	910,987296	89,7679209	232,3627353
70,3181777	321,0058616	253,437681	489,266943	98,88783	84,70215	60,4632305	51,4619515
63,3196385	37,83310801	86,8429479	60,8642332	105,20412	161,824429	26,4425184	43,75935301
77,2505238	107,8727204	25,1029192	600,167178	55,945888	108,176571	103,511601	303,5267266
63,1322012	128,1015145	36,694988	51,5599425	79,9355782	51,2070737	44,0133439	360,1909052
120,300058	69,96458533	122,283302	104,190027	216,536814	73,0642187	35,0057121	50,06903201
62,1804442	66,01349209	81,9469427	148,766364	85,9691672	47,0053843	36,1267187	264,6140851
29,7538529	60,04769775	141,219378	154,966803	176,513444	68,212323	93,1507641	206,0163411
59,7694714	88,12927496	46,0588651	344,718809	103,093276	128,293312	118,560246	249,7577206
151,634265	52,40441025	51,7605336	75,7488121	65,4082236	49,7523156	100,100545	61,77468409
248,691065	137,3729612	152,414393	191,419375	49,5044244	40,4886493	119,681185	37,81454747
83,2115977	69,55754553	115,500908	332,036195	91,4339725	68,6245134	54,954541	71,01444649
122,55102	66,89740354	98,6709648	211,500399	107,440072	380,942787	99,6644285	79,95408306
68,9527795	52,71271268	299,570075	72,814228	73,372256	51,3022667	48,7012879	68,70450589
51,9242008	161,0554791	33,7636007	75,893252	59,0804636	76,9883679	50,2865558	299,6679175
49,9657675	213,127946	56,6174243	105,193962	106,749496	109,476917	211,643031	159,9897835
52,9422828	32,70189118	166,159878	134,145957	40,1477703	58,1162371	176,849542	521,1428601
31,6654763	52,30567288	48,1926909	81,2166919	90,4768724	183,986982	172,974225	173,6852915
38,4652383	53,47738885	298,611407	60,41329	42,1171979	66,2699435	63,9140687	69,56516884
152,199873	89,49853517	70,3824997	273,878454	54,761248	318,356299	26,7707895	319,2602624
198,198496	109,9163965	152,583601	488,689064	137,114019	74,5189099	88,2987522	175,0865328
160,439402	53,04985114	118,298815	80,6563173	81,7636553	79,4857608	28,8004953	133,8838418
57,6042176	79,06739331	55,2892619	43,7177937	65,5024352	72,6914855	143,83367	62,527502
54,4014326	131,674543	113,830943	327,674477	62,3483676	400,631126	56,539809	79,32561846
116,137472	65,38847962	244,973833	153,325153	96,9459167	96,53864	77,3294097	60,56579127
103,743402	54,60817849	120,082736	188,136016	76,9147064	468,371434	40,1181353	19,28685097
46,8292416	196,32397	40,9073879	40,9874856	56,1733617	97,8308131	124,00094	308,4666925
79,2363837	51,82880122	85,6172532	64,7853076	34,8438077	248,286006	57,5928204	43,57532634
109,450845	73,34847716	313,554895	93,7197381	68,4095371	383,975431	40,9107355	190,6675023
90,1713044	80,543868	62,7553278	147,847033	88,9623922	109,409592	37,5278923	53,0472871
99,6276922	155,4473906	270,959265	82,8335739	50,1202807	40,9007727	48,3529903	56,61415689
92,0748844	42,40921372	380,50982	62,1148355	59,7239669	86,6050723	44,6418761	55,33726893
131,461182	53,76519337	48,3538634	125,359649	90,9789588	75,0262933	236,724174	54,19643891
163,786045	93,85666822	108,954462	28,4596714	72,5012791	196,31451	107,899284	37,55420386
77,8709855	66,35070003	124,703679	68,6465459	77,3306696	36,1243748	115,562032	99,99905236
50,812433	322,0872478	132,150154	30,5770325	67,6603524	421,85441	49,98643	228,6000665
30,2337531	145,1643895	156,493246	115,213368	60,9556796	41,0632908	137,888797	33,75513571
72,0504731	101,1712249	75,7032512	109,386472	93,3091884	42,6805671	43,8973123	173,0204276
42,1947993	64,88270245	46,7506385	29,8970454	58,4174683	56,9586472	87,6702199	169,1334055
97,1973362	82,19245563	64,1502303	53,5328636	351,740788	140,157737	81,0687369	89,96662215
104,355886	56,7625433	62,9360243	113,113511	66,0987995	73,1117817	360,048562	224,2322072
124,462643	72,26709094	84,4420951	53,8640753	42,2033873	118,443415	54,2099773	197,5376508
161,515633	59,82972508	172,922682	96,143543	35,0241424	110,531074	62,3089097	89,04966869
43,9658612	46,12190587	258,416564	65,9513059	128,456029	247,397784	56,587913	105,3553109
186,389483	33,68454001	111,811007	197,933522	102,344157	128,032185	44,1974382	60,26559777
35,5549821	15,61858776	164,026052	373,790416	162,033228	65,8101901	127,683977	49,61633994
47,5822873	98,81931582	93,8612902	93,8043421	137,43577	75,3710916	148,385624	85,69497082
74,7539087	88,51588634	56,2756217	39,5077799	64,2511642	220,708438	50,9432333	52,93118792
55,1350292	89,18175565	84,7171575	83,4712888	57,0914777	75,7913878	135,842583	243,4962133
43,4002527	66,44096031	52,6606293	38,6906165	23,0235955	120,425252	58,9658488	235,3574987
58,4508831	54,22156711	75,8953699	147,040051	121,202131	46,9577544	55,2828798	69,26497534
46,9698031	51,96846493	70,9798407	23,2879947	123,928832	113,448696	77,77378	256,8915955
39,5576227	115,5365058	50,9825624	46,2014941	156,690215	43,5803788	115,321647	216,7535529
54,4951183	88,01003968	64,7475714	46,2613301	52,5837724	753,448899	94,9964433	295,7843459
65,4962981	156,8081042	104,580955	213,525952	80,4376646	74,4040218	95,5569127	44,97649997
113,274092	357,1547203	74,1781887	69,8548165	54,2981458	204,619279	24,4128125	95,61136951
43,1934321	131,6540451	32,9579374	79,3984513	262,710925	146,186851	60,1829957	46,39763236
55,7200209	70,30179328	140,013274	54,0085748	34,7771766	100,855284	60,67547	151,9108099
69,8851533	133,9361223	127,293197	110,926014	181,476163	35,4742354	51,3876036	120,5564547
58,6965361	262,5197036	128,487879	38,1725736	60,9556796	237,242479	52,4803972	385,9884668
91,329948	112,9256977	130,13832	52,5463733	126,988688	46,1450298	78,7786874	167,8283723
162,023026	173,2663952	113,441924	71,2921905	41,7483736	166,446415	258,54676	227,6067961
250,762699	85,21023398	104,667286	65,134083	50,6890644	536,824518	54,3061177	464,4752311
190,571452	63,21368639	78,4930564	41,6427048	44,6083365	324,873101	132,380107	78,83314416
69,7526352	69,17941125	42,8524154	163,939882	79,7942276	96,205364	33,4884393	293,242207
55,427492	171,8273726	76,3201162	38,4439492	240,282854	63,6576625	54,9826863	107,9935902
195,053992	48,01737169	57,2343558	445,592433	72,0186185	40,9959657	63,169505	157,8439784
106,154375	80,72445804	26,9812065	30,865972	49,2298117	99,0277931	220,758508	464,1585969
227,847349	149,3129575	75,7618896	62,4883789	27,5703512	32,1920529	94,7642449	342,3597361
53,7227552	49,13968423	27,4841816	189,157515	107,828455	155,517842	118,752594	57,99550706
44,1451892	306,6694862	55,1281558	278,098708	75,314103	96,5304672	312,80824	49,20011492
67,9072709	84,297417	46,6090564	24,478761	335,19017	48,1826023	31,6908642	38,23077248
67,6341912	115,1379431	17,9119822	120,085805	51,0774471	169,451124	28,0078952	123,0786349
46,4236438	95,48475794	81,1689052	417,362758	134,242652	107,573995	109,108176	113,9467175
38,0790238	69,15050573	86,006272	50,4115079	56,769726	103,717104	59,9989014	44,20379094
60,3350799	34,83575808	186,887978	57,9296491	100,582645	26,7655156	77,2614146	131,1212091
105,974981	105,1223181	116,031509	51,3381027	27,0015675	48,2220595	60,318986	211,0209193
44,1726817	209,9619574	95,0283465	35,2978256	72,5288597	175,5	67,769495	507,1389044
191,012585	72,14785566	26,3171253	153,060982	351,956858	52,8440451	77,4736542	88,33325017
96,0581419	75,09587165	81,8134624	37,4151867	85,8082582	40,1159161	267,894435	42,61852299
42,6278237	87,74273307	141,608397	511,021708	63,0779939	117,995184	22,2189034	55,5893584
46,6030377	340,490408	57,5094182	208,097367	277,56812	232,556518	64,6586325	418,3243201
140,617064	82,31162143	59,0263789	180,593107	88,0718569	56,0785976	72,0892504	121,2529821
27,8228463	77,65720677	187,732689	40,9874856	96,2634293	46,6326511	39,6736974	194,0023091
147,651073	234,9967812	142,736339	178,278674	78,401606	127,40174	103,463497	33,75513571
74,0477387	145,8098304	68,0207613	495,245543	459,228838	62,4606824	53,9977377	71,77896904
31,1855761	263,819132	344,641333	717,381569	126,580813	183,106933	43,2207437	144,4287051
37,3729197	89,78633969	49,7211402	162,46744	97,5894199	33,8093292	152,493072	114,1307442
39,6901409	67,42360915	77,3927402	178,627389	51,3049208	85,9548658	69,4708622	114,4790417
45,9437436	291,0696754	160,752796	158,334826	93,564309	47,9527591	74,3710457	393,3908718
50,8318822	60,23676489	45,1669376	31,7255266	59,5159853	293,629162	66,6684473	155,2538031
137,65657	113,123242	54,0555318	98,0493645	62,6700529	240,12406	48,5370847	326,7224084
71,9373382	158,7529735	32,5493946	26,8602936	64,8199479	110,741222	78,1701139	44,13579579
66,5029744	92,3477443	71,3687931	18,9160367	72,5288597	199,470215	73,9266078	54,9608938
36,3274111	87,22493508	59,8239405	49,1185738	84,3685639	204,543781	58,4335246	36,69354091
32,3716462	42,528449	148,324051	36,7176953	357,127559	53,2643413	232,067826	163,5086169
246,779442	49,93333541	226,390981	41,7872043	124,497616	101,620379	105,657338	24,60319191
99,8813886	57,6957887	103,366749	33,0432286	39,323866	342,310236	58,2975343	229,8007052
79,8682512	61,7251909	106,364877	522,590896	84,3214249	44,1829552	120,077519	238,3920443
53,948959	164,9861439	63,9500099	89,1785127	93,6504984	176,245399	76,4488557	97,02424777
65,7031187	78,30271714	84,5560514	88,9741772	371,22748	70,5947607	63,4017033	68,42427117
22,3884824	117,6584213	222,414596	58,0740891	76,5734627	123,477524	83,6307669	144,7487897
45,670664	55,61125575	93,4641696	217,028115	126,003941	178,655638	55,1468895	282,1368742
71,1842924	374,2584521	48,9235786	88,6501697	180,652325	114,158055	302,379476	62,51924786
94,4664739	36,99012288	48,1455411	113,349818	27,9392418	125,114562	8,63949452	108,0018443
39,5301302	176,7695918	103,822508	98,6870794	74,6120573	12,2772873	117,603443	95,86339132
58,4783757	59,42268528	31,4019287	132,494007	98,9934451	106,884398	185,769288	64,85733372
97,669193	60,5245694	73,3610368	161,907125	123,787481	103,428108	46,671582	328,9444627
159,38585	73,22083425	77,4871061	30,5347603	81,6499516	208,313585	43,1245357	410,4012279
116,203731	49,88393198	50,2517411	85,9126574	132,461648	135,095693	96,1373409	81,14308476
46,6498476	119,9524499	130,74715	93,244027	75,0866293	29,6273349	214,369264	56,24603591
482,518963	85,97491016	233,306922	383,513558	107,667612	286,787257	407,968835	58,39184096
62,8591216	42,1214092	80,8466266	87,7410791	67,9073845	220,601723	60,4632305	283,2578131
157,521102	98,48210787	61,0381466	171,126812	123,473818	418,715051	204,172631	79,78994751
210,198374	130,2643564	63,6277312	224,820668	59,3746347	54,3266711	267,390256	99,41043765
206,24261	81,92507954	82,5165916	153,920537	25,6755768	59,1309369	46,4194925	191,9526444
145,267593	56,74204539	269,894742	192,772145	102,873824	121,6501	79,2430164	210,9529241
112,294842	113,4893554	67,0620936	115,400139	202,45307	172,340878	135,434612	146,3224207
77,9841204	60,28609883	144,956429	65,3208547	83,9135502	73,4566471	38,2724561	36,80964009
47,1960728	89,21073066	130,782877	77,1088458	38,6608706	105,964891	64,850981	86,53567499
47,7891079	173,6409857	66,7202246	69,7351445	281,063431	54,2790411	62,0485661	77,56789317
90,7643395	87,19602956	102,144442	111,997108	90,7904692	255,674618	173,939282	98,66587388
