# Supplementary material for: CRMP4-mediated fornix development involves Semaphorin-3E signaling pathway
Source: eLife. 2021 Dec 3;10:e70361. doi: 10.7554/eLife.70361 (PMC8683083; doi:10.7554/eLife.70361)
Supplement: Source data 1. [file elife-70361-supp1.zip › statistical analysis Fig2 Fig4 Fig5 FigS1 Fig6 Fig9 Fig9S1 Fig10/statistical analysis text format/Figure 6C.txt]

mt_WT	mt_CRMP4 heterozygote	mt_SEMA heterozygote	mt_CRMP4-SEMA double heterozygote
0,02271426	0,01791953	0,01597463	0,0215456
0,0212272	0,01827533	0,01879928	0,0165434
0,01983303	0,01984311	0,02143344	0,01809382
0,01963818	0,0208	0,0267978	0,0228654
0,02300182	0,02246734	0,01952785	0,0229038
0,0335333	0,01939652	0,01719109	0,0215774
0,0254367	0,0204	0,02282744	0,01630414
0,02390746	0,01868287		0,02979249
0,0175677	0,01770169
0,01680371
0,01744054
